# Supplementary material for: The transcription factor PnMYB38 orchestrates methyl jasmonate-induced saponin biosynthesis in Panax notoginseng
Source: Hortic Res. 2026 Feb 18;13(6):uhag052. doi: 10.1093/hr/uhag052 (PMC13241188; doi:10.1093/hr/uhag052)
Supplement: Web_Material_uhag052 [file web_material_uhag052.zip]

Archive with 3 entries (3 files):
- Figure and Table informations.docx
- Supplement Tables.xlsx
- Supplemental Figures.docx
