# Supplementary material for: The transcription factor PnMYB38 orchestrates methyl jasmonate-induced saponin biosynthesis in Panax notoginseng
Source: Hortic Res. 2026 Feb 18;13(6):uhag052. doi: 10.1093/hr/uhag052 (PMC13241188; doi:10.1093/hr/uhag052)
Supplement: Web_Material_uhag052 [file web_material_uhag052.zip › Supplement Tables.xlsx]

## Sheet: Table S1
Table S1. Identification of MYB gene family members via HMM and BLAST searches in P. notoginseng
gene_id	rename	bits	E-value	n	exp	bias	description
PN000639	PnMYB1	112.1	2e-32	2	2.5	1.6	locus=smardenovo_hic_scaffold_1:135605244:135607068:-[translate_table:standard]
PN027147	PnMYB10	82.1	4.7e-23	3	2.9	0.2	locus=smardenovo_hic_scaffold_2:39969067:39971699:+[translate_table:standard]
PN028297	PnMYB100	116.4	9.2e-34	2	2.3	2.7	locus=smardenovo_hic_scaffold_11:36882834:36884660:-[translate_table:standard]
PN039235	PnMYB101	118.7	1.7e-34	2	2.5	1.6	locus=smardenovo_hic_scaffold_11:99175482:99193633:-[translate_table:standard]
PN007155	PnMYB102	98.1	4.6e-28	2	2.3	2	locus=smardenovo_hic_scaffold_12:130512832:130515452:-[translate_table:standard]
PN007970	PnMYB103	118	2.9e-34	2	2.4	0.9	locus=smardenovo_hic_scaffold_12:43739929:43742667:+[translate_table:standard]
PN014989	PnMYB104	125.5	1.2e-36	2	2.5	0.4	locus=smardenovo_hic_scaffold_12:28756192:28759970:-[translate_table:standard]
PN016874	PnMYB105	115.5	1.7e-33	2	2.2	4.3	locus=smardenovo_hic_scaffold_12:52262402:52263584:-[translate_table:standard]
PN031137	PnMYB106	123.3	6.3e-36	2	2.4	5.5	locus=smardenovo_hic_scaffold_12:131577014:131578578:-[translate_table:standard]
PN008313	PnMYB11	120.5	4.7e-35	2	2.4	2	locus=smardenovo_hic_scaffold_3:88858025:88860239:-[translate_table:standard]
PN018125	PnMYB12	88.3	5.4e-25	2	2.8	5.1	locus=smardenovo_hic_scaffold_3:73185633:73198567:+[translate_table:standard]
PN030035	PnMYB13	75.1	6.9e-21	2	2.1	2.8	locus=smardenovo_hic_scaffold_3:90295518:90295934:+[translate_table:standard]
PN000029	PnMYB14	116.4	9.1e-34	3	2.7	6.7	locus=smardenovo_hic_scaffold_4:15171868:15172938:-[translate_table:standard]
PN000744	PnMYB15	124.8	2.1e-36	2	2.3	3.9	locus=smardenovo_hic_scaffold_4:70622185:70623706:+[translate_table:standard]
PN001283	PnMYB16	102.6	1.8e-29	2	2.7	2.5	locus=smardenovo_hic_scaffold_4:48616410:48620046:+[translate_table:standard]
PN004541	PnMYB17	116.2	1e-33	2	2.4	3	locus=smardenovo_hic_scaffold_4:14384627:14385482:-[translate_table:standard]
PN005277	PnMYB18	110.1	8.2e-32	2	2.4	0.5	locus=smardenovo_hic_scaffold_4:86724215:86725898:+[translate_table:standard]
PN009656	PnMYB19	121.1	3.1e-35	2	2.5	3.7	locus=smardenovo_hic_scaffold_4:38429928:38431129:+[translate_table:standard]
PN005515	PnMYB2	119.4	1e-34	3	2.6	4.1	locus=smardenovo_hic_scaffold_1:12202708:12203610:+[translate_table:standard]
PN010262	PnMYB20	101.1	5.4e-29	3	3.1	1.9	locus=smardenovo_hic_scaffold_4:57084244:57089487:+[translate_table:standard]
PN015046	PnMYB21	109.3	1.5e-31	2	2.3	2.2	locus=smardenovo_hic_scaffold_4:56691696:56693410:+[translate_table:standard]
PN022323	PnMYB22	127.5	3.1e-37	2	2.4	0.3	locus=smardenovo_hic_scaffold_4:62409312:62412635:+[translate_table:standard]
PN024945	PnMYB23	111.8	2.5e-32	2	2.3	0.2	locus=smardenovo_hic_scaffold_4:82892899:82894177:+[translate_table:standard]
PN031701	PnMYB24	116.9	6.1e-34	2	2.8	3.1	locus=smardenovo_hic_scaffold_4:48839743:48842937:+[translate_table:standard]
PN000236	PnMYB25	105.6	2e-30	2	2.4	2.3	locus=smardenovo_hic_scaffold_5:165561723:165563233:-[translate_table:standard]
PN001228	PnMYB26	126.2	7.8e-37	2	2.3	4.4	locus=smardenovo_hic_scaffold_5:89754379:89756139:-
PN001322	PnMYB27	120	6.6e-35	2	2.2	2.2	locus=smardenovo_hic_scaffold_5:71014672:71015757:-[translate_table:standard]
PN006176	PnMYB28	122.6	1e-35	2	2.3	4.3	locus=smardenovo_hic_scaffold_5:74128287:74132277:+[translate_table:standard]
PN006428	PnMYB29	112.3	1.7e-32	2	2.5	0.9	locus=smardenovo_hic_scaffold_5:177624377:177625993:+[translate_table:standard]
PN024736	PnMYB3	115.2	2.1e-33	2	2.3	2	locus=smardenovo_hic_scaffold_1:19459168:19460698:-[translate_table:standard]
PN006705	PnMYB30	127.7	2.5e-37	2	2.4	1	locus=smardenovo_hic_scaffold_5:192032864:192035970:+[translate_table:standard]
PN007307	PnMYB31	121.4	2.5e-35	2	2.4	2.6	locus=smardenovo_hic_scaffold_5:152290588:152292523:-[translate_table:standard]
PN007319	PnMYB32	113.3	8.1e-33	2	2.4	1.5	locus=smardenovo_hic_scaffold_5:54984133:54985998:-[translate_table:standard]
PN007320	PnMYB33	77.3	1.5e-21	3	2.9	1	locus=smardenovo_hic_scaffold_5:54980337:54981890:-[translate_table:standard]
PN008438	PnMYB34	110.4	6.8e-32	2	2.2	0.9	locus=smardenovo_hic_scaffold_5:149058686:149060995:-[translate_table:standard]
PN009565	PnMYB35	105.4	2.5e-30	3	2.6	0.5	locus=smardenovo_hic_scaffold_5:111085584:111086931:-[translate_table:standard]
PN009712	PnMYB36	119.5	9.7e-35	2	2.2	2.4	locus=smardenovo_hic_scaffold_5:139651569:139653179:+[translate_table:standard]
PN010234	PnMYB37	111.8	2.5e-32	2	2.3	3.9	locus=smardenovo_hic_scaffold_5:149752245:149755706:+[translate_table:standard]
PN014603	PnMYB38	123.8	4.3e-36	2	2.5	5.5	locus=smardenovo_hic_scaffold_5:193955416:193956724:-[translate_table:standard]
PN014624	PnMYB39	125.1	1.7e-36	2	2.3	2.8	locus=smardenovo_hic_scaffold_5:90352469:90353687:+[translate_table:standard]
PN001415	PnMYB3R1	176.9	1.1e-52	4	3.8	7.7	locus=smardenovo_hic_scaffold_4:85269209:85274764:-[translate_table:standard]
PN014132	PnMYB3R2	170.2	1.4e-50	3	3.4	11.4	locus=smardenovo_hic_scaffold_5:173609790:173616409:-[translate_table:standard]
PN008484	PnMYB3R3	172.2	3.2e-51	3	3.2	14.5	locus=smardenovo_hic_scaffold_9:109046929:109050856:-[translate_table:standard]
PN015968	PnMYB3R4	169.9	1.8e-50	3	3.6	14.5	locus=smardenovo_hic_scaffold_9:95439053:95446695:-[translate_table:standard]
PN025184	PnMYB4	117.2	4.8e-34	2	2.3	0.3	locus=smardenovo_hic_scaffold_1:133688060:133692238:-[translate_table:standard]
PN016707	PnMYB40	111.9	2.2e-32	2	2.3	0.5	locus=smardenovo_hic_scaffold_5:163725211:163726513:-[translate_table:standard]
PN020626	PnMYB41	135.3	1.1e-39	2	2.4	2.3	locus=smardenovo_hic_scaffold_5:167863673:167864850:+[translate_table:standard]
PN021496	PnMYB42	129.5	7e-38	2	2.3	1.8	locus=smardenovo_hic_scaffold_5:165460287:165461582:-[translate_table:standard]
PN022303	PnMYB43	107.9	4.1e-31	2	2.3	0.5	locus=smardenovo_hic_scaffold_5:196295969:196297658:+[translate_table:standard]
PN025393	PnMYB44	115.2	2.1e-33	2	2.5	1.6	locus=smardenovo_hic_scaffold_5:183897020:183898445:-[translate_table:standard]
PN026854	PnMYB45	105.2	2.8e-30	3	2.6	0.5	locus=smardenovo_hic_scaffold_5:111238576:111239956:+[translate_table:standard]
PN026946	PnMYB46	96.8	1.2e-27	2	2.2	2.3	locus=smardenovo_hic_scaffold_5:135138646:135140556:+[translate_table:standard]
PN029184	PnMYB47	114.8	2.7e-33	2	2.4	0.3	locus=smardenovo_hic_scaffold_5:183991417:183992901:+[translate_table:standard]
PN029491	PnMYB48	114.7	3.1e-33	2	2.3	4.9	locus=smardenovo_hic_scaffold_5:130836940:130837980:-[translate_table:standard]
PN030036	PnMYB49	119.3	1.1e-34	2	2.5	2.8	locus=smardenovo_hic_scaffold_5:150624844:150627463:+[translate_table:standard]
PN005315	PnMYB5	115.3	2e-33	2	2.4	2.2	locus=smardenovo_hic_scaffold_2:146705383:146706934:+[translate_table:standard]
PN033168	PnMYB50	117.3	4.6e-34	2	2.3	0.9	locus=smardenovo_hic_scaffold_5:192121202:192124306:-[translate_table:standard]
PN033169	PnMYB51	107.9	3.9e-31	2	2.5	2	locus=smardenovo_hic_scaffold_5:192124348:192134761:-[translate_table:standard]
PN033583	PnMYB52	115.3	2e-33	2	2.5	8.5	locus=smardenovo_hic_scaffold_5:164400488:164402940:-[translate_table:standard]
PN035175	PnMYB53	104.5	4.6e-30	3	2.9	5	locus=smardenovo_hic_scaffold_5:135508523:135509786:-[translate_table:standard]
PN036034	PnMYB54	114.7	3e-33	2	2.3	10.1	locus=smardenovo_hic_scaffold_5:74070823:74073841:-[translate_table:standard]
PN036292	PnMYB55	72.3	5.3e-20	2	2.4	1.2	locus=smardenovo_hic_scaffold_5:167875777:167876902:+[translate_table:standard]
PN007261	PnMYB56	129.8	5.7e-38	2	2.3	4.4	locus=smardenovo_hic_scaffold_6:8321677:8323101:+[translate_table:standard]
PN007891	PnMYB57	116.2	1e-33	2	2.6	0.5	locus=smardenovo_hic_scaffold_6:140192328:140194033:+[translate_table:standard]
PN008280	PnMYB58	120.5	4.6e-35	2	2.3	0.8	locus=smardenovo_hic_scaffold_6:144178326:144180301:+[translate_table:standard]
PN008863	PnMYB59	107.9	4.1e-31	2	2.3	0.1	locus=smardenovo_hic_scaffold_6:155796764:155798507:+[translate_table:standard]
PN007969	PnMYB6	114.8	2.9e-33	2	2.2	7.7	locus=smardenovo_hic_scaffold_2:124765455:124766736:+[translate_table:standard]
PN011428	PnMYB60	86.1	2.5e-24	2	2.6	2.6	locus=smardenovo_hic_scaffold_6:116420208:116421341:+[translate_table:standard]
PN014935	PnMYB61	129	1e-37	2	2.4	4.2	locus=smardenovo_hic_scaffold_6:124835390:124836726:-[translate_table:standard]
PN015094	PnMYB62	84.8	6.5e-24	2	2.4	0.3	locus=smardenovo_hic_scaffold_6:140728712:140729923:+[translate_table:standard]
PN017085	PnMYB63	110.7	5.4e-32	2	2.5	2.8	locus=smardenovo_hic_scaffold_6:121875789:121877904:+[translate_table:standard]
PN024016	PnMYB64	133.1	5.3e-39	2	2.3	0.9	locus=smardenovo_hic_scaffold_6:156996266:156997321:-[translate_table:standard]
PN005269	PnMYB65	108.3	2.9e-31	2	2.2	5.8	locus=smardenovo_hic_scaffold_7:149887612:149888830:+[translate_table:standard]
PN014511	PnMYB66	123.2	6.7e-36	3	3.1	6.8	locus=smardenovo_hic_scaffold_7:40322499:40324568:-[translate_table:standard]
PN020648	PnMYB67	136.5	4.6e-40	2	2.4	0.3	locus=smardenovo_hic_scaffold_7:161317493:161318248:-[translate_table:standard]
PN021086	PnMYB68	120.3	5.4e-35	3	3.2	6.8	locus=smardenovo_hic_scaffold_7:40305398:40308541:-[translate_table:standard]
PN028805	PnMYB69	75.2	6.7e-21	2	2.1	0.3	locus=smardenovo_hic_scaffold_7:169538054:169538522:-[translate_table:standard]
PN019927	PnMYB7	115.8	1.3e-33	2	2.3	2	locus=smardenovo_hic_scaffold_2:34657370:34660143:+[translate_table:standard]
PN007732	PnMYB70	108.7	2.3e-31	2	2.2	3.7	locus=smardenovo_hic_scaffold_8:130805874:130806726:+[translate_table:standard]
PN011063	PnMYB71	107.7	4.6e-31	2	2.4	2.9	locus=smardenovo_hic_scaffold_8:156325602:156327080:-[translate_table:standard]
PN012707	PnMYB72	111.2	3.9e-32	2	2.4	3.4	locus=smardenovo_hic_scaffold_8:84567323:84568928:+[translate_table:standard]
PN021263	PnMYB73	128.2	1.9e-37	2	2.3	3.7	locus=smardenovo_hic_scaffold_8:153358991:153360385:+[translate_table:standard]
PN022367	PnMYB74	123.1	7.2e-36	2	2.3	3.8	locus=smardenovo_hic_scaffold_8:140801040:140802651:+[translate_table:standard]
PN027614	PnMYB75	110.7	5.2e-32	2	2.4	3.4	locus=smardenovo_hic_scaffold_8:84551535:84553245:+[translate_table:standard]
PN016208	PnMYB76	108.7	2.3e-31	2	2.3	1	locus=smardenovo_hic_scaffold_9:96777523:96779144:+[translate_table:standard]
PN021219	PnMYB77	115.2	2.1e-33	2	2.4	2.7	locus=smardenovo_hic_scaffold_9:102368556:102370110:+[translate_table:standard]
PN025366	PnMYB78	118.9	1.5e-34	2	2.4	2.3	locus=smardenovo_hic_scaffold_9:116855689:116858791:+[translate_table:standard]
PN030188	PnMYB79	75.2	6.6e-21	2	2.1	0.3	locus=smardenovo_hic_scaffold_9:66762686:66763154:-[translate_table:standard]
PN021105	PnMYB8	116.1	1.1e-33	2	2.3	0.6	locus=smardenovo_hic_scaffold_2:126628545:126629946:+[translate_table:standard]
PN005129	PnMYB80	108.2	3.2e-31	2	2.5	1	locus=smardenovo_hic_scaffold_10:178503842:178505322:-[translate_table:standard]
PN009620	PnMYB81	106.7	9.4e-31	2	2.3	0.6	locus=smardenovo_hic_scaffold_10:153116720:153117997:+[translate_table:standard]
PN013494	PnMYB82	70.6	1.8e-19	2	2	0.3	locus=smardenovo_hic_scaffold_10:198921074:198921509:-[translate_table:standard]
PN015856	PnMYB83	132.2	1.1e-38	2	2.5	0.8	locus=smardenovo_hic_scaffold_10:160662290:160663486:-[translate_table:standard]
PN016194	PnMYB84	118.6	1.8e-34	2	2.4	0.2	locus=smardenovo_hic_scaffold_10:156678762:156680165:+[translate_table:standard]
PN016240	PnMYB85	68.1	1.1e-18	2	2.2	0.5	locus=smardenovo_hic_scaffold_10:48472542:48473752:+[translate_table:standard]
PN016796	PnMYB86	110.7	5.5e-32	2	2.4	6.4	locus=smardenovo_hic_scaffold_10:176055938:176056970:+[translate_table:standard]
PN025536	PnMYB87	114.6	3.1e-33	2	2.5	2.6	locus=smardenovo_hic_scaffold_10:153404779:153405856:-[translate_table:standard]
PN026833	PnMYB88	112.1	1.9e-32	2	2.3	2.5	locus=smardenovo_hic_scaffold_10:6554159:6555517:-[translate_table:standard]
PN028508	PnMYB89	118.2	2.5e-34	2	2.5	0.6	locus=smardenovo_hic_scaffold_10:175414258:175415329:-[translate_table:standard]
PN022480	PnMYB9	128.2	1.8e-37	2	2.4	2.9	locus=smardenovo_hic_scaffold_2:154461646:154462703:-[translate_table:standard]
PN029227	PnMYB90	128.1	2e-37	2	2.5	2	locus=smardenovo_hic_scaffold_10:158134911:158135867:-[translate_table:standard]
PN029369	PnMYB91	127.5	3e-37	2	2.2	2.3	locus=smardenovo_hic_scaffold_10:18230463:18231146:+[translate_table:standard]
PN030567	PnMYB92	135	1.4e-39	2	2.2	2.3	locus=smardenovo_hic_scaffold_10:24406550:24407368:+[translate_table:standard]
PN032169	PnMYB93	124.5	2.6e-36	3	3	5.7	locus=smardenovo_hic_scaffold_10:157076617:157078815:+[translate_table:standard]
PN037777	PnMYB94	99.9	1.3e-28	3	3.5	9.5	locus=smardenovo_hic_scaffold_10:173605996:173608297:+[translate_table:standard]
PN007066	PnMYB95	117.8	3.2e-34	2	2.3	1.8	locus=smardenovo_hic_scaffold_11:163573153:163575797:-[translate_table:standard]
PN010933	PnMYB96	125.5	1.3e-36	2	2.4	2.4	locus=smardenovo_hic_scaffold_11:168236524:168238240:+[translate_table:standard]
PN010935	PnMYB97	121.8	1.8e-35	2	2.3	6	locus=smardenovo_hic_scaffold_11:168246370:168249243:-[translate_table:standard]
PN011896	PnMYB98	116.1	1.1e-33	2	2.5	0.7	locus=smardenovo_hic_scaffold_11:71670097:71671104:+[translate_table:standard]
PN019282	PnMYB99	117.1	5.4e-34	2	2.3	0.9	locus=smardenovo_hic_scaffold_11:70860105:70863180:-[translate_table:standard]

## Sheet: Table S2
Table S2. Analysis of physical and chemical properties of PnMYBs
gene	length	molecular weight	pI	Location in the cell	chromosome
PnMYB1	303	34240.1	5.22	nuclear	1
PnMYB2	300	33479.2	8.11	nuclear	1
PnMYB3	425	48417.3	7.09	nuclear	1
PnMYB4	348	37605.9	5.45	nuclear	1
PnMYB5	447	50848.9	7.19	nuclear	2
PnMYB6	265	30490.6	5.23	nuclear	2
PnMYB7	453	49904.8	6.51	nuclear	2
PnMYB8	281	32153	8.05	nuclear	2
PnMYB9	263	29540.1	8.06	nuclear	2
PnMYB10	223	25830.2	8.85	nuclear	2
PnMYB11	239	27421.6	9.05	nuclear	3
PnMYB12	962	109138	5.23	nuclear	3
PnMYB13	102	12199.2	10.68	nuclear	3
PnMYB14	279	32204.8	6.79	nuclear	4
PnMYB15	320	36481.9	9.03	nuclear	4
PnMYB16	483	54560.8	6.68	nuclear	4
PnMYB17	211	24289.7	9.24	nuclear	4
PnMYB18	369	41113.1	6.78	nuclear	4
PnMYB19	242	27502.7	8.97	nuclear	4
PnMYB20	489	54856	6.93	nuclear	4
PnMYB21	469	52421.1	6.65	nuclear	4
PnMYB22	419	45340.2	5.92	nuclear	4
PnMYB23	317	35557.1	6.6	nuclear	4
PnMYB24	366	41555.3	5.23	nuclear	4
PnMYB25	271	31260.9	5.04	nuclear	4
PnMYB26	255	29300.6	4.59	nuclear	5
PnMYB27	219	25775.6	7.72	nuclear	5
PnMYB28	204	23459.1	6.67	nuclear	5
PnMYB29	349	38784.9	7.39	nuclear	5
PnMYB30	303	33883.9	6.24	nuclear	5
PnMYB31	344	39074.5	7.13	nuclear	5
PnMYB32	357	40233.4	5.29	nuclear	5
PnMYB33	348	39395	5.66	nuclear	5
PnMYB34	247	27942.1	7.4	nuclear	5
PnMYB35	341	38438.1	8.12	nuclear	5
PnMYB36	245	27848.7	5.37	nuclear	5
PnMYB37	489	54059.9	6.32	nuclear	5
PnMYB38	316	36109	6.25	nuclear	5
PnMYB39	313	36150.1	7.06	nuclear	5
PnMYB40	372	42100.6	6.18	nuclear	5
PnMYB41	329	37443.2	7.99	nuclear	5
PnMYB42	342	39262.6	5.42	nuclear	5
PnMYB43	332	37521.6	5.44	nuclear	5
PnMYB44	374	41415.1	7.72	nuclear	5
PnMYB45	351	39514.3	7.53	nuclear	5
PnMYB46	193	21754.8	10.83	nuclear	5
PnMYB47	365	41735.2	6.66	nuclear	5
PnMYB48	254	29479.2	8.11	nuclear	5
PnMYB49	242	27776.8	4.72	nuclear	5
PnMYB50	249	27890.3	6.39	nuclear	5
PnMYB51	280	32205.8	8.59	nuclear	5
PnMYB52	455	52205.8	6.31	nuclear	5
PnMYB53	271	31085.3	6.18	nuclear	5
PnMYB54	424	48355.5	6.16	nuclear	5
PnMYB55	300	33466.1	6.94	nuclear	5
PnMYB56	287	32575.7	9.07	nuclear	5
PnMYB57	362	40116.5	6.72	nuclear	6
PnMYB58	421	46836.2	6.47	nuclear	6
PnMYB59	304	34181.4	7.36	nuclear	6
PnMYB60	377	42903.7	9.41	nuclear	6
PnMYB61	332	37539.3	6.84	nuclear	6
PnMYB62	343	38573.8	5.68	nuclear	6
PnMYB63	299	34290.2	4.75	nuclear	6
PnMYB64	351	38802.3	8.64	nuclear	6
PnMYB65	280	32005.7	8.48	nuclear	6
PnMYB66	146	17550.8	10.71	nuclear	7
PnMYB67	251	28163.3	5.51	nuclear	7
PnMYB68	234	27765	9.37	nuclear	7
PnMYB69	90	10501.1	9.82	nuclear	7
PnMYB70	152	18024	10.09	nuclear	7
PnMYB71	312	35579.5	5.26	nuclear	8
PnMYB72	351	39484.4	6.96	nuclear	8
PnMYB73	347	39156.8	6.62	nuclear	8
PnMYB74	315	36350.9	9.81	nuclear	8
PnMYB75	386	43239.4	6.83	nuclear	8
PnMYB76	262	29500.1	8.34	nuclear	8
PnMYB77	268	30478.8	4.77	nuclear	9
PnMYB78	299	34298	5.38	nuclear	9
PnMYB79	90	10446.1	9.79	nuclear	9
PnMYB80	316	35816.5	7.92	nuclear	9
PnMYB81	297	32877.2	4.8	nuclear	10
PnMYB82	79	9231.7	9.79	nuclear	10
PnMYB83	398	44046.5	8.47	nuclear	10
PnMYB84	346	38409.1	5.93	nuclear	10
PnMYB85	186	20763.3	5.35	nuclear	10
PnMYB86	255	29566.1	8.09	nuclear	10
PnMYB87	260	29794.3	5.1	nuclear	10
PnMYB88	275	31174.6	6.85	nuclear	10
PnMYB89	299	33130.7	7.13	nuclear	10
PnMYB90	229	26542.6	8.87	nuclear	10
PnMYB91	228	25447.1	9.01	nuclear	10
PnMYB92	272	29596.3	7.91	nuclear	10
PnMYB93	400	43937.4	5.61	nuclear	10
PnMYB94	432	48992.9	7.23	nuclear	10
PnMYB95	326	36418.1	5.06	nuclear	10
PnMYB96	336	37713	5.91	nuclear	11
PnMYB97	282	32362.9	9.07	nuclear	11
PnMYB98	282	32200.2	9.34	nuclear	11
PnMYB99	310	34834.5	6.26	nuclear	11
PnMYB100	290	32770.2	5.23	nuclear	11
PnMYB101	545	59860.7	5.06	nuclear	11
PnMYB102	323	36252.6	7.36	nuclear	11
PnMYB103	322	36109.2	5.69	nuclear	12
PnMYB104	379	41154.2	7.89	nuclear	12
PnMYB105	206	23427	10.15	nuclear	12
PnMYB106	338	38809.9	4.85	nuclear	12
PnMYB3R1	553	60904	7.7	nuclear	4
PnMYB3R2	549	60350.3	8.33	nuclear	5
PnMYB3R3	281	32005.7	8.25	nuclear	9
PnMYB3R4	1021	112953	4.81	nuclear	9
S234	PI 284386	Portugal	145914503	72.56	0.9912
S235	PI 284046	Czechoslovakia	207024103	74.2	0.9915
S237	PI 284380	Morocco	156482989	73.23	0.9937
S246	PI 284081	Greece	161897981	73.91	0.9922
S248	PI 234052	Spain	157517736	73.42	0.9934
S249	PI 284397	Cyprus	136138731	72.44	0.9932
S251	PI 251200	Former Serbia and Montenegro	197235888	73.74	0.9942
S254	PI 175956	Turkey	164681326	73.96	0.9924
S255	PI 287097	Argentina	185496973	73.31	0.9929
S263	PI 600820	United States	177677255	73.68	0.9926
S267	PI 535572	Tunisia	149192344	64.9	0.989
S270	PI 170003	Turkey	194146597	73.6	0.9933
S271	PI 284056	Czechoslovakia	169265684	73.61	0.9934
S272	PI 284378	Algeria	148448464	73.65	0.9913
S274	PI 254411	Jordan	147310653	73.93	0.9943
S277	PI 407644	Turkey	165818311	73.34	0.9935
S278	PI 628306	France	187205247	73.15	0.9911
S282	PI 249883	Greece	156247284	73.09	0.9911
S283	PI 628307	Turkey	155568446	73	0.9916
S286	PI 284066	Turkey	151708021	72.91	0.9938
S287	PI 202685	Turkey	167413958	73.41	0.9912
S289	PI 170017	Turkey	142903393	72.4	0.9935
S291	PI 251676	Serbia	144804836	73.01	0.9946
S292	PI 277371	Japan	139378602	72.5	0.9929
S294	PI 238379	Australia	165586073	74.19	0.9918
S297	PI 284375	Algeria	165826718	74.32	0.9901
S298	PI 230608	Syria	183767059	74.11	0.9909
S299	PI 393904	Belgium	143433936	72.71	0.9934
S302	PI 664295	Syria	161315663	73.49	0.9924
S303	PI 664294	Syria	145023412	66.45	0.988
S307	PI 664289	Turkey	150489681	72.66	0.9933
S316	PI 381068	Iran	159697037	73.3	0.9918
S317	PI 284077	Greece	165236666	74.55	0.9943
S319	PI 393907	Finland	155255029	73.4	0.9911
S320	PI 284047	Czechoslovakia	142054913	72.66	0.9924
S330	PI 266190	Jordan	139095955	73.68	0.9942
S334	PI 393898	Bulgaria	189226897	73.29	0.9907
S335	PI 293430	Bulgaria	164062624	72.7	0.9909
S339	PI 659410	Turkey	157352135	72.81	0.9931
S342	PI 393902	Hungary	152286420	73.8	0.992
S347	PI 284071	Germany	140821966	72.88	0.9945
S349	PI 284049	Czechoslovakia	139244710	72.62	0.9919
S352	PI 290741	United Kingdom	165343479	74.02	0.9927
S357	PI 358872	Turkey	156986303	74.17	0.9928
S361	PI 289677	Spain	176700666	73.2	0.9902
S362	PI 393896	Bulgaria	140549149	72.63	0.9911
S363	PI 340157	Turkey	153536066	72.96	0.9931
S368	PI 383798	Turkey	147773764	72.69	0.9937
S369	PI 284566	Germany	154045303	72.61	0.9938
S374	PI 340158	Turkey	149456027	73.22	0.9928
S382	PI 393899	Hungary	149982014	73.25	0.9926
S383	PI 393825	Canada	154540776	73.77	0.9915
S384	PI 659411	Turkey	145790783	73.1	0.9927
S386	PI 234731	France	179659297	73.06	0.9912
S387	PI 284065	Former Soviet Union	159411777	73.25	0.9928
S392	PI 239923	Iran	160322882	73.03	0.9927
S393	PI 659413	Syria	150829389	72.87	0.9918
S394	PI 358855	Turkey	165175550	66.4	0.9875
S396	PI 239919	Iran	163054199	73.13	0.9912
S399	PI 393866	France	153306818	66.21	0.9883
S401	PI 325693	Mexico	153674841	73.53	0.9934
S402	PI 659418	United States	188312531	73.79	0.9919
S404	PI 393905	Germany	141714350	73.64	0.9918
S405	PI 506346	Portugal	139950880	73.05	0.9914
S406	PI 420421	Spain	146878322	73.83	0.9932
S407	PI 284568	Germany	159615997	73.49	0.993
S409	PI 239568	Australia	177977313	73.59	0.9925
S419	PI 393908	France	145834868	72.65	0.9921
S428	PI 284366	Australia	187225414	73.71	0.9929
S429	PI 277370	Japan	163079595	73.36	0.9928
S430	PI 628318	Syria	136107000	73.24	0.9909
S432	PI 251678	Serbia	169171717	73.45	0.9934
S434	PI 393909	Israel	159337467	73.26	0.9926
S436	PI 249879	Greece	143943016	72.5	0.9923
S437	PI 420420	Spain	157903500	72.81	0.9927
S444	PI 381067	Iran	184415888	74.17	0.9915
S445	PI 659424	Turkey	193482599	67.03	0.9855
S446	PI 284420	Bulgaria	150847922	73.85	0.9917
S447	PI 393910	United Kingdom	179642525	74.63	0.9932
S448	PI 179112	Turkey	145947499	72.37	0.9912
S451	PI 179115	Turkey	155004022	73.21	0.9926
S452	PI 284376	Algeria	192825232	74.54	0.9916
S454	PI 284435	Bulgaria	155501481	72.82	0.9928
S458	PI 284362	Bulgaria	182692380	67.03	0.9875
S461	PI 176793	Turkey	176251259	73.65	0.993
S462	PI 251677	Serbia	178366043	73.82	0.9924
S467	PI 284406	Cyprus	157443130	67	0.9862
S470	PI 284377	Algeria	149874903	65.69	0.9888
S471	PI 284034	France	160108317	76.74	0.9932
S472	PI 179549	Turkey	119887853	72.33	0.9934
S473	PI 505929	Former Serbia and Montenegro	176850075	74.16	0.9927
S476	PI 284372	Lebanon	145028928	73.78	0.9909
S479	PI 247091	Mexico	148904862	73.63	0.9931
S484	PI 284432	Bulgaria	141410223	73.62	0.9907
S486	PI 204643	Turkey	148567469	73.13	0.9938
S490	PI 247092	Mexico	136540468	72.68	0.9929
S492	PI 239348	Australia	214944925	74.54	0.9918
S498	PI 393911	Germany	179684845	74.26	0.9921
S500	PI 239924	Iran	193910379	74.26	0.9929
S503	PI 284459	Bulgaria	162296659	73.41	0.9929
S508	PI 284373	Morocco	153018815	74.03	0.9916
S509	PI 289483	Hungary	200571048	67.56	0.9882
S510	PI 393912	Portugal	144313600	72.22	0.9916
S512	PI 284368	Australia	172915501	73.26	0.9903
S515	PI 251003	Former Serbia and Montenegro	220597000	74.82	0.9927
S517	PI 284401	Cyprus	138471011	64.84	0.9889
S523	PI 175958	Turkey	145288432	73.08	0.9911
S526	PI 167267	Turkey	141482560	73.47	0.9921
S527	PI 284068	Germany	162451182	73.06	0.9932
S532	PI 308127	Slovakia	192262718	67.31	0.986
S537	PI 284556	Turkey	151546743	73	0.9927
S538	PI 173160	Turkey	138884574	73.44	0.9922

## Sheet: Table S3
Table S3. The domain of PnMYBs
Query	Hit type	PSSM-ID	From	To	E-Value	Bitscore	Accession	Short name	Incomplete	Superfamily	gene	Number of domains
PnMYB1	specific	459731	74	117	6.40E-14	64.8322	pfam00249	Myb_DNA-binding	-	cl47520	PnMYB1	5
PnMYB1	superfamily	459731	74	117	6.40E-14	64.8322	cl47520	Myb_DNA-binding superfamily	-	-	PnMYB10	6
PnMYB1	non-specific	372817	24	83	1.06E-11	59.2458	pfam13921	Myb_DNA-bind_6	-	cl21498	PnMYB11	5
PnMYB1	superfamily	473887	24	83	1.06E-11	59.2458	cl21498	SANT superfamily	-	-	PnMYB12	9
PnMYB1	non-specific	459731	21	68	1.24E-10	55.5874	pfam00249	Myb_DNA-binding	-	cl47520	PnMYB14	5
PnMYB1	specific	197842	74	121	2.97E-10	54.9225	smart00717	SANT	-	cl21498	PnMYB15	5
PnMYB1	specific	238096	76	116	1.76E-09	52.5778	cd00167	SANT	-	cl21498	PnMYB16	8
PnMYB1	non-specific	197842	21	70	5.11E-09	51.4557	smart00717	SANT	-	cl21498	PnMYB17	7
PnMYB1	non-specific	238096	24	68	6.45E-09	51.037	cd00167	SANT	-	cl21498	PnMYB13	5
PnMYB1	non-specific	372817	77	127	0.00071638	37.2895	pfam13921	Myb_DNA-bind_6	-	cl21498	PnMYB96	5
PnMYB2	specific	372817	18	78	4.72E-15	68.1054	pfam13921	Myb_DNA-bind_6	-	cl21498	PnMYB97	5
PnMYB2	superfamily	473887	18	78	4.72E-15	68.1054	cl21498	SANT superfamily	-	-	PnMYB98	5
PnMYB2	non-specific	459731	69	112	1.28E-14	66.7582	pfam00249	Myb_DNA-binding	-	cl47520	PnMYB99	5
PnMYB2	superfamily	459731	69	112	1.28E-14	66.7582	cl47520	Myb_DNA-binding superfamily	-	-	PnMYB100	7
PnMYB2	specific	197842	15	63	5.31E-14	64.9377	smart00717	SANT	-	cl21498	PnMYB101	6
PnMYB2	non-specific	459731	15	61	8.36E-14	64.447	pfam00249	Myb_DNA-binding	-	cl47520	PnMYB102	6
PnMYB2	specific	238096	17	59	1.39E-13	63.7486	cd00167	SANT	-	cl21498	PnMYB103	5
PnMYB2	non-specific	238096	69	112	1.45E-11	58.3558	cd00167	SANT	-	cl21498	PnMYB104	6
PnMYB2	non-specific	197842	68	114	3.55E-11	57.2337	smart00717	SANT	-	cl21498	PnMYB105	5
PnMYB2	non-specific	212558	17	59	0.000308181	37.9319	cd11660	SANT_TRF	-	cl21498	PnMYB106	6
PnMYB3	non-specific	215570	1	423	6.38E-173	491.799	PLN03091	PLN03091	-	cl33633	PnMYB17	6
PnMYB3	superfamily	215570	1	423	6.38E-173	491.799	cl33633	PLN03091 superfamily	-	-	PnMYB18	6
PnMYB3	specific	459731	67	110	1.19E-12	62.1358	pfam00249	Myb_DNA-binding	-	cl47520	PnMYB2	6
PnMYB3	superfamily	459731	67	110	1.19E-12	62.1358	cl47520	Myb_DNA-binding superfamily	-	-	PnMYB19	5
PnMYB3	non-specific	459731	14	61	2.76E-12	60.9802	pfam00249	Myb_DNA-binding	-	cl47520	PnMYB20	7
PnMYB3	specific	238096	17	61	5.28E-11	57.2002	cd00167	SANT	-	cl21498	PnMYB21	5
PnMYB3	superfamily	473887	17	61	5.28E-11	57.2002	cl21498	SANT superfamily	-	-	PnMYB22	5
PnMYB3	specific	197842	14	63	7.95E-11	56.8485	smart00717	SANT	-	cl21498	PnMYB23	5
PnMYB3	non-specific	372817	17	75	4.59E-10	55.0086	pfam13921	Myb_DNA-bind_6	-	cl21498	PnMYB24	6
PnMYB3	non-specific	197842	67	114	1.66E-08	50.3001	smart00717	SANT	-	cl21498	PnMYB25	6
PnMYB3	non-specific	238096	69	109	9.90E-08	47.9554	cd00167	SANT	-	cl21498	PnMYB26	5
PnMYB3	non-specific	372817	70	118	1.50E-05	42.2971	pfam13921	Myb_DNA-bind_6	-	cl21498	PnMYB27	5
PnMYB4	specific	459731	102	147	5.74E-18	76.3882	pfam00249	Myb_DNA-binding	-	cl47520	PnMYB28	5
PnMYB4	superfamily	459731	102	147	5.74E-18	76.3882	cl47520	Myb_DNA-binding superfamily	-	-	PnMYB3	7
PnMYB4	specific	197842	102	149	1.04E-13	64.5525	smart00717	SANT	-	cl21498	PnMYB29	6
PnMYB4	superfamily	473887	102	149	1.04E-13	64.5525	cl21498	SANT superfamily	-	-	PnMYB30	5
PnMYB4	non-specific	372817	53	110	7.11E-13	62.7126	pfam13921	Myb_DNA-bind_6	-	cl21498	PnMYB31	5
PnMYB4	specific	238096	104	147	1.02E-12	61.8226	cd00167	SANT	-	cl21498	PnMYB32	5
PnMYB4	non-specific	197842	50	98	1.38E-12	61.4709	smart00717	SANT	-	cl21498	PnMYB33	5
PnMYB4	non-specific	238096	52	94	5.25E-12	59.8966	cd00167	SANT	-	cl21498	PnMYB34	5
PnMYB4	non-specific	459731	50	96	6.74E-12	59.4394	pfam00249	Myb_DNA-binding	-	cl47520	PnMYB35	5
PnMYB4	non-specific	212557	98	144	0.000642785	37.289	cd11659	SANT_CDC5_II	-	cl21498	PnMYB36	5
PnMYB4	non-specific	212558	53	94	0.00316649	35.2355	cd11660	SANT_TRF	-	cl21498	PnMYB37	6
PnMYB5	non-specific	215570	1	445	2.16E-162	465.991	PLN03091	PLN03091	-	cl33633	PnMYB3R2	7
PnMYB5	superfamily	215570	1	445	2.16E-162	465.991	cl33633	PLN03091 superfamily	-	-	PnMYB4	7
PnMYB5	specific	459731	67	110	1.45E-12	61.7506	pfam00249	Myb_DNA-binding	-	cl47520	PnMYB38	6
PnMYB5	superfamily	459731	67	110	1.45E-12	61.7506	cl47520	Myb_DNA-binding superfamily	-	-	PnMYB39	5
PnMYB5	non-specific	459731	14	61	2.42E-12	61.3654	pfam00249	Myb_DNA-binding	-	cl47520	PnMYB40	5
PnMYB5	specific	238096	17	61	2.37E-11	58.3558	cd00167	SANT	-	cl21498	PnMYB41	5
PnMYB5	superfamily	473887	17	61	2.37E-11	58.3558	cl21498	SANT superfamily	-	-	PnMYB42	5
PnMYB5	specific	197842	14	63	3.76E-11	58.0041	smart00717	SANT	-	cl21498	PnMYB43	5
PnMYB5	non-specific	372817	17	75	1.23E-10	56.9346	pfam13921	Myb_DNA-bind_6	-	cl21498	PnMYB44	5
PnMYB5	non-specific	197842	67	114	1.27E-08	50.6853	smart00717	SANT	-	cl21498	PnMYB45	5
PnMYB5	non-specific	238096	69	109	7.61E-08	48.3406	cd00167	SANT	-	cl21498	PnMYB46	7
PnMYB5	non-specific	372817	70	118	1.17E-05	42.6823	pfam13921	Myb_DNA-bind_6	-	cl21498	PnMYB47	5
PnMYB6	specific	459731	67	112	2.16E-15	68.299	pfam00249	Myb_DNA-binding	-	cl47520	PnMYB5	8
PnMYB6	superfamily	459731	67	112	2.16E-15	68.299	cl47520	Myb_DNA-binding superfamily	-	-	PnMYB48	5
PnMYB6	non-specific	459731	14	61	2.52E-11	57.1282	pfam00249	Myb_DNA-binding	-	cl47520	PnMYB49	5
PnMYB6	specific	197842	67	114	2.93E-10	54.5373	smart00717	SANT	-	cl21498	PnMYB50	5
PnMYB6	superfamily	473887	67	114	2.93E-10	54.5373	cl21498	SANT superfamily	-	-	PnMYB51	5
PnMYB6	specific	238096	69	112	1.92E-09	52.1926	cd00167	SANT	-	cl21498	PnMYB52	7
PnMYB6	non-specific	197842	14	63	2.47E-09	51.8409	smart00717	SANT	-	cl21498	PnMYB53	7
PnMYB6	non-specific	238096	16	61	1.69E-08	49.4962	cd00167	SANT	-	cl21498	PnMYB54	7
PnMYB6	non-specific	372817	17	75	1.40E-07	47.3047	pfam13921	Myb_DNA-bind_6	-	cl21498	PnMYB55	5
PnMYB7	specific	459731	72	115	5.54E-16	71.3806	pfam00249	Myb_DNA-binding	-	cl47520	PnMYB56	5
PnMYB7	superfamily	459731	72	115	5.54E-16	71.3806	cl47520	Myb_DNA-binding superfamily	-	-	PnMYB57	5
PnMYB7	specific	197842	72	119	1.67E-11	58.7745	smart00717	SANT	-	cl21498	PnMYB58	5
PnMYB7	superfamily	473887	72	119	1.67E-11	58.7745	cl21498	SANT superfamily	-	-	PnMYB6	5
PnMYB7	non-specific	197842	19	68	2.06E-11	58.7745	smart00717	SANT	-	cl21498	PnMYB59	5
PnMYB7	non-specific	459731	19	66	5.71E-11	57.1282	pfam00249	Myb_DNA-binding	-	cl47520	PnMYB60	5
PnMYB7	non-specific	372817	22	80	1.47E-10	56.5494	pfam13921	Myb_DNA-bind_6	-	cl21498	PnMYB61	5
PnMYB7	specific	238096	21	66	1.50E-10	56.0446	cd00167	SANT	-	cl21498	PnMYB62	4
PnMYB7	non-specific	238096	74	115	1.77E-10	56.0446	cd00167	SANT	-	cl21498	PnMYB63	7
PnMYB7	non-specific	212558	21	64	3.71E-05	41.0135	cd11660	SANT_TRF	-	cl21498	PnMYB64	6
PnMYB8	specific	459731	69	114	3.16E-13	62.521	pfam00249	Myb_DNA-binding	-	cl47520	PnMYB65	5
PnMYB8	superfamily	459731	69	114	3.16E-13	62.521	cl47520	Myb_DNA-binding superfamily	-	-	PnMYB66	6
PnMYB8	non-specific	459731	16	63	5.42E-12	59.4394	pfam00249	Myb_DNA-binding	-	cl47520	PnMYB67	7
PnMYB8	specific	238096	19	63	1.51E-10	55.2742	cd00167	SANT	-	cl21498	PnMYB68	6
PnMYB8	superfamily	473887	19	63	1.51E-10	55.2742	cl21498	SANT superfamily	-	-	PnMYB7	6
PnMYB8	specific	197842	16	65	2.58E-10	54.9225	smart00717	SANT	-	cl21498	PnMYB69	5
PnMYB8	non-specific	197842	72	116	3.19E-08	49.1445	smart00717	SANT	-	cl21498	PnMYB71	7
PnMYB8	non-specific	238096	72	111	3.37E-08	48.7258	cd00167	SANT	-	cl21498	PnMYB72	5
PnMYB8	non-specific	372817	19	77	9.48E-08	48.0751	pfam13921	Myb_DNA-bind_6	-	cl21498	PnMYB73	6
PnMYB8	non-specific	372817	72	122	5.16E-05	40.3711	pfam13921	Myb_DNA-bind_6	-	cl21498	PnMYB74	5
PnMYB9	specific	459731	67	112	2.37E-17	73.3066	pfam00249	Myb_DNA-binding	-	cl47520	PnMYB75	5
PnMYB9	superfamily	459731	67	112	2.37E-17	73.3066	cl47520	Myb_DNA-binding superfamily	-	-	PnMYB76	5
PnMYB9	specific	197842	67	114	1.08E-12	61.0857	smart00717	SANT	-	cl21498	PnMYB77	5
PnMYB9	superfamily	473887	67	114	1.08E-12	61.0857	cl21498	SANT superfamily	-	-	PnMYB78	5
PnMYB9	specific	238096	69	112	3.46E-12	59.5114	cd00167	SANT	-	cl21498	PnMYB79	5
PnMYB9	non-specific	459731	14	61	7.36E-12	58.669	pfam00249	Myb_DNA-binding	-	cl47520	PnMYB3R3	7
PnMYB9	non-specific	372817	17	76	1.16E-11	58.4754	pfam13921	Myb_DNA-bind_6	-	cl21498	PnMYBr4	7
PnMYB9	non-specific	197842	14	63	3.85E-10	54.1521	smart00717	SANT	-	cl21498	PnMYB8	5
PnMYB9	non-specific	238096	16	61	7.11E-10	53.3482	cd00167	SANT	-	cl21498	PnMYB80	6
PnMYB10	specific	372817	15	73	1.70E-11	57.705	pfam13921	Myb_DNA-bind_6	-	cl21498	PnMYB81	5
PnMYB10	superfamily	473887	15	73	1.70E-11	57.705	cl21498	SANT superfamily	-	-	PnMYB82	5
PnMYB10	specific	238096	15	56	2.49E-09	51.4222	cd00167	SANT	-	cl21498	PnMYB83	6
PnMYB10	specific	197842	15	58	3.13E-09	51.0705	smart00717	SANT	-	cl21498	PnMYB84	5
PnMYB10	non-specific	459731	15	56	2.22E-07	45.9574	pfam00249	Myb_DNA-binding	-	cl47520	PnMYB85	5
PnMYB10	non-specific	197842	62	112	5.94E-05	39.5145	smart00717	SANT	-	cl21498	PnMYB86	5
PnMYB10	non-specific	212558	15	54	0.00414601	34.4651	cd11660	SANT_TRF	-	cl21498	PnMYB87	5
PnMYB11	specific	459731	67	112	3.16E-14	64.8322	pfam00249	Myb_DNA-binding	-	cl47520	PnMYB88	5
PnMYB11	superfamily	459731	67	112	3.16E-14	64.8322	cl47520	Myb_DNA-binding superfamily	-	-	PnMYB89	5
PnMYB11	non-specific	372817	17	76	2.47E-12	60.0162	pfam13921	Myb_DNA-bind_6	-	cl21498	PnMYB90	6
PnMYB11	superfamily	473887	17	76	2.47E-12	60.0162	cl21498	SANT superfamily	-	-	PnMYB9	5
PnMYB11	non-specific	459731	14	61	5.56E-12	58.669	pfam00249	Myb_DNA-binding	-	cl47520	PnMYB91	6
PnMYB11	specific	197842	14	63	5.04E-10	53.3817	smart00717	SANT	-	cl21498	PnMYB92	6
PnMYB11	specific	238096	16	61	9.46E-10	52.5778	cd00167	SANT	-	cl21498	PnMYB93	5
PnMYB11	non-specific	197842	67	114	5.34E-09	50.6853	smart00717	SANT	-	cl21498	PnMYB94	6
PnMYB11	non-specific	238096	69	112	1.30E-08	49.4962	cd00167	SANT	-	cl21498	PnMYB95	5
PnMYB11	non-specific	372817	70	126	0.0004511	37.2895	pfam13921	Myb_DNA-bind_6	-	cl21498	PnMYB96	5
PnMYB12	specific	463366	403	655	1.90E-61	208.279	pfam11831	Myb_Cef	-	cl20427	PnMYB97	5
PnMYB12	superfamily	463366	403	655	1.90E-61	208.279	cl20427	Myb_Cef superfamily	-	-	PnMYB98	5
PnMYB12	specific	212557	55	106	5.46E-30	112.403	cd11659	SANT_CDC5_II	-	cl21498	PnMYB99	5
PnMYB12	superfamily	473887	55	106	5.46E-30	112.403	cl21498	SANT superfamily	-	-
PnMYB12	specific	372817	10	70	4.14E-12	61.9422	pfam13921	Myb_DNA-bind_6	-	cl21498
PnMYB12	specific	197842	7	55	1.22E-11	60.3153	smart00717	SANT	-	cl21498
PnMYB12	non-specific	238096	10	53	1.23E-11	60.2818	cd00167	SANT	-	cl21498
PnMYB12	non-specific	459731	8	53	2.18E-10	56.743	pfam00249	Myb_DNA-binding	-	cl47520
PnMYB12	superfamily	459731	8	53	2.18E-10	56.743	cl47520	Myb_DNA-binding superfamily	-	-
PnMYB12	non-specific	459731	59	103	2.66E-08	50.5798	pfam00249	Myb_DNA-binding	-	cl47520
PnMYB12	non-specific	197842	59	103	1.23E-07	48.7593	smart00717	SANT	-	cl21498
PnMYB12	non-specific	238096	61	103	3.23E-07	47.5702	cd00167	SANT	-	cl21498
PnMYB12	non-specific	372817	62	111	2.27E-06	45.7639	pfam13921	Myb_DNA-bind_6	-	cl21498
PnMYB12	non-specific	212558	10	49	0.000164567	40.2431	cd11660	SANT_TRF	-	cl21498
PnMYB13	specific	459731	12	59	8.64E-12	54.817	pfam00249	Myb_DNA-binding	-	cl47520
PnMYB13	superfamily	459731	12	59	8.64E-12	54.817	cl47520	Myb_DNA-binding superfamily	-	-
PnMYB13	specific	197842	12	61	9.17E-11	52.2261	smart00717	SANT	-	cl21498
PnMYB13	superfamily	473887	12	61	9.17E-11	52.2261	cl21498	SANT superfamily	-	-
PnMYB13	specific	238096	14	59	6.51E-10	49.8814	cd00167	SANT	-	cl21498
PnMYB13	non-specific	372817	15	73	5.57E-08	45.3787	pfam13921	Myb_DNA-bind_6	-	cl21498
PnMYB14	specific	459731	67	110	8.73E-15	66.7582	pfam00249	Myb_DNA-binding	-	cl47520
PnMYB14	superfamily	459731	67	110	8.73E-15	66.7582	cl47520	Myb_DNA-binding superfamily	-	-
PnMYB14	specific	197842	14	63	2.25E-10	54.9225	smart00717	SANT	-	cl21498
PnMYB14	superfamily	473887	14	63	2.25E-10	54.9225	cl21498	SANT superfamily	-	-
PnMYB14	specific	238096	71	110	5.81E-10	53.7334	cd00167	SANT	-	cl21498
PnMYB14	non-specific	459731	14	61	5.82E-10	53.6614	pfam00249	Myb_DNA-binding	-	cl47520
PnMYB14	non-specific	238096	16	61	1.18E-09	52.963	cd00167	SANT	-	cl21498
PnMYB14	non-specific	197842	67	110	2.30E-09	52.2261	smart00717	SANT	-	cl21498
PnMYB14	non-specific	372817	17	74	4.19E-07	46.1491	pfam13921	Myb_DNA-bind_6	-	cl21498
PnMYB15	specific	459731	70	115	9.43E-17	72.5362	pfam00249	Myb_DNA-binding	-	cl47520
PnMYB15	superfamily	459731	70	115	9.43E-17	72.5362	cl47520	Myb_DNA-binding superfamily	-	-
PnMYB15	non-specific	459731	17	64	1.25E-13	64.0618	pfam00249	Myb_DNA-binding	-	cl47520
PnMYB15	specific	197842	70	117	1.38E-12	61.4709	smart00717	SANT	-	cl21498
PnMYB15	superfamily	473887	70	117	1.38E-12	61.4709	cl21498	SANT superfamily	-	-
PnMYB15	non-specific	197842	17	66	1.42E-12	61.4709	smart00717	SANT	-	cl21498
PnMYB15	specific	238096	19	64	1.56E-12	61.0522	cd00167	SANT	-	cl21498
PnMYB15	non-specific	238096	72	115	1.27E-11	58.741	cd00167	SANT	-	cl21498
PnMYB15	non-specific	372817	20	78	3.88E-10	55.0086	pfam13921	Myb_DNA-bind_6	-	cl21498
PnMYB16	specific	459731	73	114	2.11E-13	64.447	pfam00249	Myb_DNA-binding	-	cl47520
PnMYB16	superfamily	459731	73	114	2.11E-13	64.447	cl47520	Myb_DNA-binding superfamily	-	-
PnMYB16	non-specific	372817	24	84	3.64E-13	63.8682	pfam13921	Myb_DNA-bind_6	-	cl21498
PnMYB16	superfamily	473887	24	84	3.64E-13	63.8682	cl21498	SANT superfamily	-	-
PnMYB16	specific	238096	23	67	1.79E-11	58.741	cd00167	SANT	-	cl21498
PnMYB16	specific	197842	23	69	3.03E-11	58.3893	smart00717	SANT	-	cl21498
PnMYB16	non-specific	238096	76	117	1.18E-10	56.4298	cd00167	SANT	-	cl21498
PnMYB16	non-specific	197842	73	120	1.68E-10	56.0781	smart00717	SANT	-	cl21498
PnMYB16	non-specific	459731	24	67	7.09E-10	54.4318	pfam00249	Myb_DNA-binding	-	cl47520
PnMYB16	non-specific	372817	76	126	5.02E-07	46.5343	pfam13921	Myb_DNA-bind_6	-	cl21498
PnMYB16	non-specific	212558	24	65	3.02E-06	44.0951	cd11660	SANT_TRF	-	cl21498
PnMYB16	non-specific	212557	71	117	1.87E-05	41.9114	cd11659	SANT_CDC5_II	-	cl21498
PnMYB16	non-specific	212558	76	119	0.00295327	35.6207	cd11660	SANT_TRF	-	cl21498
PnMYB3R1	specific	459731	169	212	1.32E-15	70.6102	pfam00249	Myb_DNA-binding	-	cl47520
PnMYB3R1	superfamily	459731	169	212	1.32E-15	70.6102	cl47520	Myb_DNA-binding superfamily	-	-
PnMYB3R1	specific	197842	117	165	3.03E-15	69.9453	smart00717	SANT	-	cl21498
PnMYB3R1	superfamily	473887	117	165	3.03E-15	69.9453	cl21498	SANT superfamily	-	-
PnMYB3R1	non-specific	459731	117	162	5.01E-15	69.0694	pfam00249	Myb_DNA-binding	-	cl47520
PnMYB3R1	non-specific	372817	120	180	6.17E-15	69.261	pfam13921	Myb_DNA-bind_6	-	cl21498
PnMYB3R1	specific	238096	119	163	7.09E-15	68.7562	cd00167	SANT	-	cl21498
PnMYB3R1	specific	372817	68	128	3.76E-13	64.2534	pfam13921	Myb_DNA-bind_6	-	cl21498
PnMYB3R1	superfamily	473887	68	128	3.76E-13	64.2534	cl21498	SANT superfamily	-	-
PnMYB3R1	non-specific	459731	65	111	9.29E-13	62.521	pfam00249	Myb_DNA-binding	-	cl47520
PnMYB3R1	superfamily	459731	65	111	9.29E-13	62.521	cl47520	Myb_DNA-binding superfamily	-	-
PnMYB3R1	specific	197842	65	113	3.78E-12	61.0857	smart00717	SANT	-	cl21498
PnMYB3R1	non-specific	238096	171	214	3.85E-12	60.667	cd00167	SANT	-	cl21498
PnMYB3R1	specific	238096	68	111	4.00E-12	60.667	cd00167	SANT	-	cl21498
PnMYB3R1	non-specific	197842	169	216	5.75E-12	60.3153	smart00717	SANT	-	cl21498
PnMYB3R1	non-specific	212557	113	159	3.03E-07	47.3042	cd11659	SANT_CDC5_II	-	cl21498
PnMYB3R1	non-specific	372817	172	220	7.74E-07	46.1491	pfam13921	Myb_DNA-bind_6	-	cl21498
PnMYB3R1	non-specific	212558	68	107	4.26E-06	43.7099	cd11660	SANT_TRF	-	cl21498
PnMYB3R1	non-specific	212558	119	161	1.03E-05	42.9395	cd11660	SANT_TRF	-	cl21498
PnMYB3R1	non-specific	212557	65	112	0.00125778	36.9038	cd11659	SANT_CDC5_II	-	cl21498
PnMYB3R1	non-specific	212557	165	218	0.00514949	35.363	cd11659	SANT_CDC5_II	-	cl21498
PnMYB17	specific	459731	78	123	1.71E-13	62.1358	pfam00249	Myb_DNA-binding	-	cl47520
PnMYB17	superfamily	459731	78	123	1.71E-13	62.1358	cl47520	Myb_DNA-binding superfamily	-	-
PnMYB17	non-specific	459731	25	72	4.23E-11	55.9726	pfam00249	Myb_DNA-binding	-	cl47520
PnMYB17	specific	197842	25	74	2.95E-10	53.7669	smart00717	SANT	-	cl21498
PnMYB17	superfamily	473887	25	74	2.95E-10	53.7669	cl21498	SANT superfamily	-	-
PnMYB17	specific	238096	27	72	6.16E-10	52.963	cd00167	SANT	-	cl21498
PnMYB17	non-specific	197842	78	125	6.90E-10	52.6113	smart00717	SANT	-	cl21498
PnMYB17	non-specific	238096	80	123	4.75E-09	50.2666	cd00167	SANT	-	cl21498
PnMYB17	non-specific	372817	28	86	9.82E-09	50.0011	pfam13921	Myb_DNA-bind_6	-	cl21498
PnMYB17	non-specific	212558	28	70	0.00187706	35.2355	cd11660	SANT_TRF	-	cl21498
PnMYB18	specific	459731	14	62	1.25E-13	64.447	pfam00249	Myb_DNA-binding	-	cl47520
PnMYB18	superfamily	459731	14	62	1.25E-13	64.447	cl47520	Myb_DNA-binding superfamily	-	-
PnMYB18	non-specific	459731	68	113	8.84E-12	59.4394	pfam00249	Myb_DNA-binding	-	cl47520
PnMYB18	non-specific	372817	17	77	4.00E-10	55.0086	pfam13921	Myb_DNA-bind_6	-	cl21498
PnMYB18	superfamily	473887	17	77	4.00E-10	55.0086	cl21498	SANT superfamily	-	-
PnMYB18	specific	197842	14	64	1.80E-09	52.9965	smart00717	SANT	-	cl21498
PnMYB18	specific	238096	16	62	6.03E-09	51.4222	cd00167	SANT	-	cl21498
PnMYB18	non-specific	197842	69	115	2.86E-08	49.5297	smart00717	SANT	-	cl21498
PnMYB18	non-specific	238096	70	113	9.95E-08	47.9554	cd00167	SANT	-	cl21498
PnMYB18	non-specific	212558	16	60	0.0039758	34.8503	cd11660	SANT_TRF	-	cl21498
PnMYB19	specific	459731	67	112	1.50E-14	65.6026	pfam00249	Myb_DNA-binding	-	cl47520
PnMYB19	superfamily	459731	67	112	1.50E-14	65.6026	cl47520	Myb_DNA-binding superfamily	-	-
PnMYB19	specific	197842	67	114	6.41E-11	56.0781	smart00717	SANT	-	cl21498
PnMYB19	superfamily	473887	67	114	6.41E-11	56.0781	cl21498	SANT superfamily	-	-
PnMYB19	non-specific	459731	14	61	1.29E-10	55.2022	pfam00249	Myb_DNA-binding	-	cl47520
PnMYB19	specific	238096	71	112	2.67E-10	54.1186	cd00167	SANT	-	cl21498
PnMYB19	non-specific	197842	14	63	1.91E-09	51.8409	smart00717	SANT	-	cl21498
PnMYB19	non-specific	238096	16	61	8.37E-09	50.2666	cd00167	SANT	-	cl21498
PnMYB19	non-specific	372817	17	76	2.50E-07	46.5343	pfam13921	Myb_DNA-bind_6	-	cl21498
PnMYB20	specific	372817	25	85	2.35E-13	64.6386	pfam13921	Myb_DNA-bind_6	-	cl21498
PnMYB20	superfamily	473887	25	85	2.35E-13	64.6386	cl21498	SANT superfamily	-	-
PnMYB20	specific	238096	24	68	9.37E-13	62.593	cd00167	SANT	-	cl21498
PnMYB20	specific	197842	24	70	2.37E-12	61.4709	smart00717	SANT	-	cl21498
PnMYB20	non-specific	459731	74	115	6.45E-12	60.2098	pfam00249	Myb_DNA-binding	-	cl47520
PnMYB20	superfamily	459731	74	115	6.45E-12	60.2098	cl47520	Myb_DNA-binding superfamily	-	-
PnMYB20	non-specific	459731	25	68	1.76E-10	55.9726	pfam00249	Myb_DNA-binding	-	cl47520
PnMYB20	non-specific	238096	77	118	3.05E-10	55.2742	cd00167	SANT	-	cl21498
PnMYB20	non-specific	197842	74	121	5.71E-10	54.5373	smart00717	SANT	-	cl21498
PnMYB20	non-specific	372817	77	131	3.24E-06	44.2231	pfam13921	Myb_DNA-bind_6	-	cl21498
PnMYB20	non-specific	212558	25	64	1.04E-05	42.5543	cd11660	SANT_TRF	-	cl21498
PnMYB20	non-specific	212558	77	120	0.000438004	37.9319	cd11660	SANT_TRF	-	cl21498
PnMYB20	non-specific	212557	73	118	0.000466394	38.0594	cd11659	SANT_CDC5_II	-	cl21498
PnMYB21	specific	372817	123	183	7.87E-15	68.8758	pfam13921	Myb_DNA-bind_6	-	cl21498
PnMYB21	superfamily	473887	123	183	7.87E-15	68.8758	cl21498	SANT superfamily	-	-
PnMYB21	non-specific	459731	120	166	4.85E-14	65.9878	pfam00249	Myb_DNA-binding	-	cl47520
PnMYB21	superfamily	459731	120	166	4.85E-14	65.9878	cl47520	Myb_DNA-binding superfamily	-	-
PnMYB21	specific	197842	120	168	4.66E-13	63.3969	smart00717	SANT	-	cl21498
PnMYB21	specific	238096	123	164	7.11E-13	62.593	cd00167	SANT	-	cl21498
PnMYB21	non-specific	459731	172	214	1.44E-12	61.7506	pfam00249	Myb_DNA-binding	-	cl47520
PnMYB21	non-specific	238096	174	214	3.80E-09	52.1926	cd00167	SANT	-	cl21498
PnMYB21	non-specific	197842	172	219	5.73E-09	51.8409	smart00717	SANT	-	cl21498
PnMYB22	specific	459731	107	152	1.55E-17	75.6178	pfam00249	Myb_DNA-binding	-	cl47520
PnMYB22	superfamily	459731	107	152	1.55E-17	75.6178	cl47520	Myb_DNA-binding superfamily	-	-
PnMYB22	non-specific	372817	58	116	2.65E-16	72.7278	pfam13921	Myb_DNA-bind_6	-	cl21498
PnMYB22	superfamily	473887	58	116	2.65E-16	72.7278	cl21498	SANT superfamily	-	-
PnMYB22	non-specific	459731	55	101	5.47E-15	68.6842	pfam00249	Myb_DNA-binding	-	cl47520
PnMYB22	specific	197842	55	103	5.86E-14	65.7081	smart00717	SANT	-	cl21498
PnMYB22	non-specific	197842	107	154	1.12E-13	64.9377	smart00717	SANT	-	cl21498
PnMYB22	specific	238096	57	99	3.08E-13	63.7486	cd00167	SANT	-	cl21498
PnMYB22	non-specific	238096	109	152	8.60E-13	62.2078	cd00167	SANT	-	cl21498
PnMYB22	non-specific	212554	107	154	0.00458865	35.287	cd11655	rap1_myb-like	-	cl21498
PnMYB22	non-specific	212558	57	99	0.00545992	34.8503	cd11660	SANT_TRF	-	cl21498
PnMYB23	specific	459731	67	112	5.85E-12	59.4394	pfam00249	Myb_DNA-binding	-	cl47520
PnMYB23	superfamily	459731	67	112	5.85E-12	59.4394	cl47520	Myb_DNA-binding superfamily	-	-
PnMYB23	non-specific	459731	14	61	2.85E-11	57.5134	pfam00249	Myb_DNA-binding	-	cl47520
PnMYB23	specific	197842	14	63	1.40E-10	55.6929	smart00717	SANT	-	cl21498
PnMYB23	superfamily	473887	14	63	1.40E-10	55.6929	cl21498	SANT superfamily	-	-
PnMYB23	specific	238096	16	61	3.61E-10	54.5038	cd00167	SANT	-	cl21498
PnMYB23	non-specific	197842	67	114	1.68E-09	52.6113	smart00717	SANT	-	cl21498
PnMYB23	non-specific	238096	69	112	9.30E-09	50.6518	cd00167	SANT	-	cl21498
PnMYB23	non-specific	372817	17	75	7.57E-08	48.4603	pfam13921	Myb_DNA-bind_6	-	cl21498
PnMYB23	non-specific	372817	70	118	9.45E-06	42.6823	pfam13921	Myb_DNA-bind_6	-	cl21498
PnMYB24	specific	459731	85	130	2.49E-14	66.373	pfam00249	Myb_DNA-binding	-	cl47520
PnMYB24	superfamily	459731	85	130	2.49E-14	66.373	cl47520	Myb_DNA-binding superfamily	-	-
PnMYB24	non-specific	459731	32	79	9.82E-11	56.3578	pfam00249	Myb_DNA-binding	-	cl47520
PnMYB24	specific	197842	85	132	1.58E-10	55.6929	smart00717	SANT	-	cl21498
PnMYB24	superfamily	473887	85	132	1.58E-10	55.6929	cl21498	SANT superfamily	-	-
PnMYB24	specific	238096	89	130	1.10E-09	53.3482	cd00167	SANT	-	cl21498
PnMYB24	non-specific	372817	35	93	1.94E-09	53.0826	pfam13921	Myb_DNA-bind_6	-	cl21498
PnMYB24	non-specific	197842	32	80	4.49E-09	51.8409	smart00717	SANT	-	cl21498
PnMYB24	non-specific	238096	34	79	8.67E-09	50.6518	cd00167	SANT	-	cl21498
PnMYB24	non-specific	372817	89	136	3.25E-07	46.9195	pfam13921	Myb_DNA-bind_6	-	cl21498
PnMYB25	specific	459731	67	112	8.24E-14	64.0618	pfam00249	Myb_DNA-binding	-	cl47520
PnMYB25	superfamily	459731	67	112	8.24E-14	64.0618	cl47520	Myb_DNA-binding superfamily	-	-
PnMYB25	specific	197842	67	114	3.73E-12	59.5449	smart00717	SANT	-	cl21498
PnMYB25	superfamily	473887	67	114	3.73E-12	59.5449	cl21498	SANT superfamily	-	-
PnMYB25	specific	238096	69	112	3.91E-11	56.815	cd00167	SANT	-	cl21498
PnMYB25	non-specific	372817	17	76	3.56E-10	54.6234	pfam13921	Myb_DNA-bind_6	-	cl21498
PnMYB25	non-specific	197842	14	63	1.15E-09	52.9965	smart00717	SANT	-	cl21498
PnMYB25	non-specific	238096	16	61	2.96E-09	51.8074	cd00167	SANT	-	cl21498
PnMYB25	non-specific	459731	14	61	3.24E-09	51.7354	pfam00249	Myb_DNA-binding	-	cl47520
PnMYB25	non-specific	372817	71	120	1.69E-06	44.2231	pfam13921	Myb_DNA-bind_6	-	cl21498
PnMYB25	non-specific	212558	17	59	0.00724193	34.0799	cd11660	SANT_TRF	-	cl21498
PnMYB26	specific	459731	63	108	3.90E-17	72.9214	pfam00249	Myb_DNA-binding	-	cl47520
PnMYB26	superfamily	459731	63	108	3.90E-17	72.9214	cl47520	Myb_DNA-binding superfamily	-	-
PnMYB26	non-specific	372817	13	72	2.09E-14	65.7942	pfam13921	Myb_DNA-bind_6	-	cl21498
PnMYB26	superfamily	473887	13	72	2.09E-14	65.7942	cl21498	SANT superfamily	-	-
PnMYB26	specific	197842	63	110	1.45E-13	63.3969	smart00717	SANT	-	cl21498
PnMYB26	specific	238096	65	108	1.73E-12	60.2818	cd00167	SANT	-	cl21498
PnMYB26	non-specific	459731	11	57	5.79E-12	59.0542	pfam00249	Myb_DNA-binding	-	cl47520
PnMYB26	non-specific	197842	11	59	7.67E-11	56.0781	smart00717	SANT	-	cl21498
PnMYB26	non-specific	238096	12	57	1.50E-10	54.889	cd00167	SANT	-	cl21498
PnMYB26	non-specific	212558	13	55	0.00044105	37.1615	cd11660	SANT_TRF	-	cl21498
PnMYB27	specific	459731	66	111	4.26E-13	61.3654	pfam00249	Myb_DNA-binding	-	cl47520
PnMYB27	superfamily	459731	66	111	4.26E-13	61.3654	cl47520	Myb_DNA-binding superfamily	-	-
PnMYB27	non-specific	459731	13	60	6.63E-11	55.5874	pfam00249	Myb_DNA-binding	-	cl47520
PnMYB27	specific	197842	13	62	5.19E-10	53.3817	smart00717	SANT	-	cl21498
PnMYB27	superfamily	473887	13	62	5.19E-10	53.3817	cl21498	SANT superfamily	-	-
PnMYB27	specific	238096	15	60	3.44E-09	51.037	cd00167	SANT	-	cl21498
PnMYB27	non-specific	238096	70	111	7.88E-09	49.8814	cd00167	SANT	-	cl21498
PnMYB27	non-specific	197842	66	112	1.07E-08	49.5297	smart00717	SANT	-	cl21498
PnMYB27	non-specific	372817	16	74	6.07E-07	45.3787	pfam13921	Myb_DNA-bind_6	-	cl21498
PnMYB28	specific	459731	69	112	8.06E-16	68.299	pfam00249	Myb_DNA-binding	-	cl47520
PnMYB28	superfamily	459731	69	112	8.06E-16	68.299	cl47520	Myb_DNA-binding superfamily	-	-
PnMYB28	non-specific	459731	16	63	4.97E-12	58.2838	pfam00249	Myb_DNA-binding	-	cl47520
PnMYB28	specific	238096	73	112	1.50E-11	56.815	cd00167	SANT	-	cl21498
PnMYB28	superfamily	473887	73	112	1.50E-11	56.815	cl21498	SANT superfamily	-	-
PnMYB28	specific	197842	69	112	2.35E-11	56.4633	smart00717	SANT	-	cl21498
PnMYB28	non-specific	197842	16	65	1.60E-10	54.1521	smart00717	SANT	-	cl21498
PnMYB28	non-specific	372817	19	76	3.30E-10	53.853	pfam13921	Myb_DNA-bind_6	-	cl21498
PnMYB28	non-specific	238096	18	63	7.53E-10	52.5778	cd00167	SANT	-	cl21498
PnMYB29	specific	459731	14	62	1.41E-14	67.1434	pfam00249	Myb_DNA-binding	-	cl47520
PnMYB29	superfamily	459731	14	62	1.41E-14	67.1434	cl47520	Myb_DNA-binding superfamily	-	-
PnMYB29	non-specific	459731	68	113	3.67E-12	60.2098	pfam00249	Myb_DNA-binding	-	cl47520
PnMYB29	non-specific	372817	17	77	1.89E-11	58.8606	pfam13921	Myb_DNA-bind_6	-	cl21498
PnMYB29	superfamily	473887	17	77	1.89E-11	58.8606	cl21498	SANT superfamily	-	-
PnMYB29	specific	197842	14	64	1.60E-10	55.6929	smart00717	SANT	-	cl21498
PnMYB29	specific	238096	16	62	9.03E-10	53.7334	cd00167	SANT	-	cl21498
PnMYB29	non-specific	212558	16	60	0.000577553	37.1615	cd11660	SANT_TRF	-	cl21498
PnMYB30	specific	459731	67	112	1.49E-16	72.151	pfam00249	Myb_DNA-binding	-	cl47520
PnMYB30	superfamily	459731	67	112	1.49E-16	72.151	cl47520	Myb_DNA-binding superfamily	-	-
PnMYB30	non-specific	459731	14	61	2.81E-12	60.2098	pfam00249	Myb_DNA-binding	-	cl47520
PnMYB30	specific	197842	67	114	7.09E-12	59.1597	smart00717	SANT	-	cl21498
PnMYB30	superfamily	473887	67	114	7.09E-12	59.1597	cl21498	SANT superfamily	-	-
PnMYB30	specific	238096	69	112	5.93E-11	56.4298	cd00167	SANT	-	cl21498
PnMYB30	non-specific	197842	14	63	1.25E-10	55.6929	smart00717	SANT	-	cl21498
PnMYB30	non-specific	238096	16	61	5.46E-10	53.7334	cd00167	SANT	-	cl21498
PnMYB30	non-specific	372817	17	75	1.62E-09	53.0826	pfam13921	Myb_DNA-bind_6	-	cl21498
PnMYB30	non-specific	372817	70	122	5.50E-07	45.7639	pfam13921	Myb_DNA-bind_6	-	cl21498
PnMYB31	specific	459731	76	119	3.56E-15	68.6842	pfam00249	Myb_DNA-binding	-	cl47520
PnMYB31	superfamily	459731	76	119	3.56E-15	68.6842	cl47520	Myb_DNA-binding superfamily	-	-
PnMYB31	non-specific	459731	23	70	3.44E-12	60.2098	pfam00249	Myb_DNA-binding	-	cl47520
PnMYB31	specific	197842	76	123	2.43E-11	58.0041	smart00717	SANT	-	cl21498
PnMYB31	superfamily	473887	76	123	2.43E-11	58.0041	cl21498	SANT superfamily	-	-
PnMYB31	specific	238096	78	118	4.32E-11	57.2002	cd00167	SANT	-	cl21498
PnMYB31	non-specific	238096	26	70	1.18E-10	56.0446	cd00167	SANT	-	cl21498
PnMYB31	non-specific	197842	23	72	1.50E-10	55.6929	smart00717	SANT	-	cl21498
PnMYB31	non-specific	372817	26	85	5.66E-10	54.6234	pfam13921	Myb_DNA-bind_6	-	cl21498
PnMYB32	specific	459731	67	112	1.06E-13	64.8322	pfam00249	Myb_DNA-binding	-	cl47520
PnMYB32	superfamily	459731	67	112	1.06E-13	64.8322	cl47520	Myb_DNA-binding superfamily	-	-
PnMYB32	non-specific	459731	14	61	3.23E-11	57.5134	pfam00249	Myb_DNA-binding	-	cl47520
PnMYB32	specific	197842	14	63	4.94E-10	54.5373	smart00717	SANT	-	cl21498
PnMYB32	superfamily	473887	14	63	4.94E-10	54.5373	cl21498	SANT superfamily	-	-
PnMYB32	specific	238096	16	61	1.31E-09	52.963	cd00167	SANT	-	cl21498
PnMYB32	non-specific	197842	67	114	3.88E-09	51.8409	smart00717	SANT	-	cl21498
PnMYB32	non-specific	238096	69	112	1.98E-08	49.8814	cd00167	SANT	-	cl21498
PnMYB32	non-specific	372817	17	75	3.84E-08	49.6159	pfam13921	Myb_DNA-bind_6	-	cl21498
PnMYB33	specific	459731	14	61	3.27E-12	60.595	pfam00249	Myb_DNA-binding	-	cl47520
PnMYB33	superfamily	459731	14	61	3.27E-12	60.595	cl47520	Myb_DNA-binding superfamily	-	-
PnMYB33	specific	197842	14	63	2.24E-10	55.3077	smart00717	SANT	-	cl21498
PnMYB33	superfamily	473887	14	63	2.24E-10	55.3077	cl21498	SANT superfamily	-	-
PnMYB33	specific	238096	16	61	7.69E-10	53.7334	cd00167	SANT	-	cl21498
PnMYB33	non-specific	372817	17	76	2.40E-08	50.0011	pfam13921	Myb_DNA-bind_6	-	cl21498
PnMYB34	specific	459731	68	113	3.58E-13	62.1358	pfam00249	Myb_DNA-binding	-	cl47520
PnMYB34	superfamily	459731	68	113	3.58E-13	62.1358	cl47520	Myb_DNA-binding superfamily	-	-
PnMYB34	non-specific	459731	14	62	8.37E-12	58.2838	pfam00249	Myb_DNA-binding	-	cl47520
PnMYB34	specific	197842	69	115	3.57E-10	54.1521	smart00717	SANT	-	cl21498
PnMYB34	superfamily	473887	69	115	3.57E-10	54.1521	cl21498	SANT superfamily	-	-
PnMYB34	specific	238096	70	113	1.18E-09	52.5778	cd00167	SANT	-	cl21498
PnMYB34	non-specific	372817	17	76	2.89E-08	49.2307	pfam13921	Myb_DNA-bind_6	-	cl21498
PnMYB34	non-specific	197842	14	64	1.11E-07	47.2185	smart00717	SANT	-	cl21498
PnMYB34	non-specific	238096	16	62	6.61E-07	44.8738	cd00167	SANT	-	cl21498
PnMYB35	specific	459731	14	62	9.41E-12	59.0542	pfam00249	Myb_DNA-binding	-	cl47520
PnMYB35	superfamily	459731	14	62	9.41E-12	59.0542	cl47520	Myb_DNA-binding superfamily	-	-
PnMYB35	non-specific	459731	68	113	5.69E-11	56.743	pfam00249	Myb_DNA-binding	-	cl47520
PnMYB35	non-specific	372817	17	77	2.05E-10	55.779	pfam13921	Myb_DNA-bind_6	-	cl21498
PnMYB35	superfamily	473887	17	77	2.05E-10	55.779	cl21498	SANT superfamily	-	-
PnMYB35	specific	197842	14	64	4.31E-09	51.8409	smart00717	SANT	-	cl21498
PnMYB35	specific	238096	16	62	1.24E-08	50.2666	cd00167	SANT	-	cl21498
PnMYB35	non-specific	238096	71	113	2.33E-07	46.7998	cd00167	SANT	-	cl21498
PnMYB35	non-specific	197842	71	115	2.88E-07	46.4481	smart00717	SANT	-	cl21498
PnMYB36	specific	459731	14	61	7.07E-12	58.669	pfam00249	Myb_DNA-binding	-	cl47520
PnMYB36	superfamily	459731	14	61	7.07E-12	58.669	cl47520	Myb_DNA-binding superfamily	-	-
PnMYB36	specific	197842	14	63	3.93E-11	56.4633	smart00717	SANT	-	cl21498
PnMYB36	superfamily	473887	14	63	3.93E-11	56.4633	cl21498	SANT superfamily	-	-
PnMYB36	specific	238096	16	61	1.01E-10	55.2742	cd00167	SANT	-	cl21498
PnMYB36	non-specific	459731	67	111	1.61E-10	54.817	pfam00249	Myb_DNA-binding	-	cl47520
PnMYB36	non-specific	372817	17	71	3.11E-09	51.9271	pfam13921	Myb_DNA-bind_6	-	cl21498
PnMYB36	non-specific	238096	78	111	8.53E-06	41.7922	cd00167	SANT	-	cl21498
PnMYB36	non-specific	197842	67	111	4.07E-05	39.8997	smart00717	SANT	-	cl21498
PnMYB37	specific	459731	88	133	1.01E-15	70.9954	pfam00249	Myb_DNA-binding	-	cl47520
PnMYB37	superfamily	459731	88	133	1.01E-15	70.9954	cl47520	Myb_DNA-binding superfamily	-	-
PnMYB37	non-specific	372817	38	97	1.01E-12	62.7126	pfam13921	Myb_DNA-bind_6	-	cl21498
PnMYB37	superfamily	473887	38	97	1.01E-12	62.7126	cl21498	SANT superfamily	-	-
PnMYB37	specific	197842	35	84	2.97E-12	61.0857	smart00717	SANT	-	cl21498
PnMYB37	non-specific	197842	88	135	4.10E-12	60.7005	smart00717	SANT	-	cl21498
PnMYB37	non-specific	459731	35	82	1.98E-11	58.669	pfam00249	Myb_DNA-binding	-	cl47520
PnMYB37	specific	238096	37	82	4.95E-11	57.5854	cd00167	SANT	-	cl21498
PnMYB37	non-specific	238096	90	133	1.41E-10	56.4298	cd00167	SANT	-	cl21498
PnMYB37	non-specific	372817	91	139	1.71E-07	48.0751	pfam13921	Myb_DNA-bind_6	-	cl21498
PnMYB37	non-specific	212558	37	80	1.45E-06	44.8655	cd11660	SANT_TRF	-	cl21498
PnMYB3R2	specific	372817	114	174	1.19E-17	76.965	pfam13921	Myb_DNA-bind_6	-	cl21498
PnMYB3R2	superfamily	473887	114	174	1.19E-17	76.965	cl21498	SANT superfamily	-	-
PnMYB3R2	non-specific	459731	111	157	4.13E-17	74.8474	pfam00249	Myb_DNA-binding	-	cl47520
PnMYB3R2	superfamily	459731	111	157	4.13E-17	74.8474	cl47520	Myb_DNA-binding superfamily	-	-
PnMYB3R2	specific	197842	111	159	2.53E-16	73.0269	smart00717	SANT	-	cl21498
PnMYB3R2	specific	238096	113	157	5.73E-16	71.8378	cd00167	SANT	-	cl21498
PnMYB3R2	non-specific	459731	163	206	8.10E-15	68.299	pfam00249	Myb_DNA-binding	-	cl47520
PnMYB3R2	specific	372817	62	122	4.96E-12	61.1718	pfam13921	Myb_DNA-bind_6	-	cl21498
PnMYB3R2	superfamily	473887	62	122	4.96E-12	61.1718	cl21498	SANT superfamily	-	-
PnMYB3R2	specific	197842	59	107	1.06E-11	59.5449	smart00717	SANT	-	cl21498
PnMYB3R2	specific	238096	62	105	1.21E-11	59.5114	cd00167	SANT	-	cl21498
PnMYB3R2	non-specific	238096	165	208	1.52E-11	59.1262	cd00167	SANT	-	cl21498
PnMYB3R2	non-specific	459731	59	105	1.69E-11	59.0542	pfam00249	Myb_DNA-binding	-	cl47520
PnMYB3R2	superfamily	459731	59	105	1.69E-11	59.0542	cl47520	Myb_DNA-binding superfamily	-	-
PnMYB3R2	non-specific	197842	163	210	1.94E-11	59.1597	smart00717	SANT	-	cl21498
PnMYB3R2	non-specific	212557	107	153	7.47E-08	48.845	cd11659	SANT_CDC5_II	-	cl21498
PnMYB3R2	non-specific	372817	166	214	3.83E-07	47.3047	pfam13921	Myb_DNA-bind_6	-	cl21498
PnMYB3R2	non-specific	212558	62	101	1.30E-05	42.5543	cd11660	SANT_TRF	-	cl21498
PnMYB3R2	non-specific	212558	113	155	3.46E-05	41.3987	cd11660	SANT_TRF	-	cl21498
PnMYB3R2	non-specific	212557	59	106	0.00050954	38.0594	cd11659	SANT_CDC5_II	-	cl21498
PnMYB3R2	non-specific	212557	159	212	0.00569729	35.363	cd11659	SANT_CDC5_II	-	cl21498
PnMYB38	specific	459731	30	77	1.64E-13	63.6766	pfam00249	Myb_DNA-binding	-	cl47520
PnMYB38	superfamily	459731	30	77	1.64E-13	63.6766	cl47520	Myb_DNA-binding superfamily	-	-
PnMYB38	specific	197842	30	79	7.36E-13	62.2413	smart00717	SANT	-	cl21498
PnMYB38	superfamily	473887	30	79	7.36E-13	62.2413	cl21498	SANT superfamily	-	-
PnMYB38	specific	238096	32	77	2.48E-12	60.667	cd00167	SANT	-	cl21498
PnMYB38	non-specific	372817	33	87	8.15E-10	53.853	pfam13921	Myb_DNA-bind_6	-	cl21498
PnMYB38	non-specific	212558	32	75	0.00451435	34.8503	cd11660	SANT_TRF	-	cl21498
PnMYB39	specific	459731	67	112	2.37E-15	68.6842	pfam00249	Myb_DNA-binding	-	cl47520
PnMYB39	superfamily	459731	67	112	2.37E-15	68.6842	cl47520	Myb_DNA-binding superfamily	-	-
PnMYB39	non-specific	459731	14	61	3.45E-13	62.9062	pfam00249	Myb_DNA-binding	-	cl47520
PnMYB39	specific	197842	14	63	4.04E-11	57.2337	smart00717	SANT	-	cl21498
PnMYB39	superfamily	473887	14	63	4.04E-11	57.2337	cl21498	SANT superfamily	-	-
PnMYB39	non-specific	197842	67	114	4.88E-11	56.8485	smart00717	SANT	-	cl21498
PnMYB39	specific	238096	16	61	8.64E-11	56.0446	cd00167	SANT	-	cl21498
PnMYB39	non-specific	238096	69	112	2.33E-10	54.889	cd00167	SANT	-	cl21498
PnMYB39	non-specific	372817	17	76	5.51E-10	54.2382	pfam13921	Myb_DNA-bind_6	-	cl21498
PnMYB40	specific	459731	67	112	7.25E-13	62.521	pfam00249	Myb_DNA-binding	-	cl47520
PnMYB40	superfamily	459731	67	112	7.25E-13	62.521	cl47520	Myb_DNA-binding superfamily	-	-
PnMYB40	non-specific	459731	14	61	7.34E-12	59.4394	pfam00249	Myb_DNA-binding	-	cl47520
PnMYB40	specific	238096	17	61	2.94E-10	54.889	cd00167	SANT	-	cl21498
PnMYB40	superfamily	473887	17	61	2.94E-10	54.889	cl21498	SANT superfamily	-	-
PnMYB40	specific	197842	14	63	4.26E-10	54.5373	smart00717	SANT	-	cl21498
PnMYB40	non-specific	372817	17	75	9.88E-09	51.1567	pfam13921	Myb_DNA-bind_6	-	cl21498
PnMYB40	non-specific	238096	70	109	9.74E-08	47.9554	cd00167	SANT	-	cl21498
PnMYB40	non-specific	197842	70	114	9.82E-08	47.9889	smart00717	SANT	-	cl21498
PnMYB41	specific	459731	69	114	6.65E-17	73.3066	pfam00249	Myb_DNA-binding	-	cl47520
PnMYB41	superfamily	459731	69	114	6.65E-17	73.3066	cl47520	Myb_DNA-binding superfamily	-	-
PnMYB41	non-specific	459731	16	63	1.45E-16	72.151	pfam00249	Myb_DNA-binding	-	cl47520
PnMYB41	specific	197842	16	65	1.97E-14	66.4785	smart00717	SANT	-	cl21498
PnMYB41	superfamily	473887	16	65	1.97E-14	66.4785	cl21498	SANT superfamily	-	-
PnMYB41	non-specific	372817	19	77	5.34E-14	65.7942	pfam13921	Myb_DNA-bind_6	-	cl21498
PnMYB41	specific	238096	18	63	7.53E-14	64.9042	cd00167	SANT	-	cl21498
PnMYB41	non-specific	197842	69	116	1.05E-12	61.8561	smart00717	SANT	-	cl21498
PnMYB41	non-specific	238096	71	114	4.83E-12	59.8966	cd00167	SANT	-	cl21498
PnMYB42	specific	459731	67	112	2.51E-16	71.7658	pfam00249	Myb_DNA-binding	-	cl47520
PnMYB42	superfamily	459731	67	112	2.51E-16	71.7658	cl47520	Myb_DNA-binding superfamily	-	-
PnMYB42	non-specific	459731	14	61	3.37E-15	68.6842	pfam00249	Myb_DNA-binding	-	cl47520
PnMYB42	specific	197842	67	114	8.29E-13	62.2413	smart00717	SANT	-	cl21498
PnMYB42	superfamily	473887	67	114	8.29E-13	62.2413	cl21498	SANT superfamily	-	-
PnMYB42	non-specific	197842	14	63	1.47E-12	61.4709	smart00717	SANT	-	cl21498
PnMYB42	specific	238096	69	112	5.42E-12	59.8966	cd00167	SANT	-	cl21498
PnMYB42	non-specific	238096	16	61	5.87E-12	59.5114	cd00167	SANT	-	cl21498
PnMYB42	non-specific	372817	17	76	2.66E-10	55.3938	pfam13921	Myb_DNA-bind_6	-	cl21498
PnMYB43	specific	459731	14	62	2.53E-12	60.595	pfam00249	Myb_DNA-binding	-	cl47520
PnMYB43	superfamily	459731	14	62	2.53E-12	60.595	cl47520	Myb_DNA-binding superfamily	-	-
PnMYB43	non-specific	459731	68	113	1.72E-11	58.2838	pfam00249	Myb_DNA-binding	-	cl47520
PnMYB43	non-specific	372817	17	76	9.58E-11	56.5494	pfam13921	Myb_DNA-bind_6	-	cl21498
PnMYB43	superfamily	473887	17	76	9.58E-11	56.5494	cl21498	SANT superfamily	-	-
PnMYB43	specific	197842	14	64	8.81E-09	50.6853	smart00717	SANT	-	cl21498
PnMYB43	specific	238096	16	62	2.82E-08	49.111	cd00167	SANT	-	cl21498
PnMYB43	non-specific	238096	71	113	1.10E-07	47.5702	cd00167	SANT	-	cl21498
PnMYB43	non-specific	197842	71	115	1.13E-07	47.6037	smart00717	SANT	-	cl21498
PnMYB44	specific	459731	132	174	3.43E-15	69.0694	pfam00249	Myb_DNA-binding	-	cl47520
PnMYB44	superfamily	459731	132	174	3.43E-15	69.0694	cl47520	Myb_DNA-binding superfamily	-	-
PnMYB44	non-specific	372817	83	143	2.47E-13	64.2534	pfam13921	Myb_DNA-bind_6	-	cl21498
PnMYB44	superfamily	473887	83	143	2.47E-13	64.2534	cl21498	SANT superfamily	-	-
PnMYB44	non-specific	459731	80	126	9.54E-12	59.0542	pfam00249	Myb_DNA-binding	-	cl47520
PnMYB44	specific	238096	83	124	1.05E-11	59.1262	cd00167	SANT	-	cl21498
PnMYB44	specific	197842	80	128	1.21E-11	59.1597	smart00717	SANT	-	cl21498
PnMYB44	non-specific	238096	134	177	1.36E-11	58.741	cd00167	SANT	-	cl21498
PnMYB44	non-specific	197842	132	179	1.60E-11	58.7745	smart00717	SANT	-	cl21498
PnMYB44	non-specific	372817	135	185	1.54E-08	50.7715	pfam13921	Myb_DNA-bind_6	-	cl21498
PnMYB45	specific	459731	14	62	7.39E-12	59.4394	pfam00249	Myb_DNA-binding	-	cl47520
PnMYB45	superfamily	459731	14	62	7.39E-12	59.4394	cl47520	Myb_DNA-binding superfamily	-	-
PnMYB45	non-specific	459731	68	113	4.86E-11	57.1282	pfam00249	Myb_DNA-binding	-	cl47520
PnMYB45	non-specific	372817	17	77	1.73E-10	56.1642	pfam13921	Myb_DNA-bind_6	-	cl21498
PnMYB45	superfamily	473887	17	77	1.73E-10	56.1642	cl21498	SANT superfamily	-	-
PnMYB45	specific	197842	14	64	3.48E-09	51.8409	smart00717	SANT	-	cl21498
PnMYB45	specific	238096	16	62	1.04E-08	50.6518	cd00167	SANT	-	cl21498
PnMYB45	non-specific	238096	71	113	1.97E-07	46.7998	cd00167	SANT	-	cl21498
PnMYB45	non-specific	197842	71	115	2.42E-07	46.8333	smart00717	SANT	-	cl21498
PnMYB46	specific	372817	24	84	4.07E-11	56.1642	pfam13921	Myb_DNA-bind_6	-	cl21498
PnMYB46	superfamily	473887	24	84	4.07E-11	56.1642	cl21498	SANT superfamily	-	-
PnMYB46	non-specific	459731	76	116	1.15E-10	54.4318	pfam00249	Myb_DNA-binding	-	cl47520
PnMYB46	superfamily	459731	76	116	1.15E-10	54.4318	cl47520	Myb_DNA-binding superfamily	-	-
PnMYB46	specific	197842	21	70	1.55E-10	54.1521	smart00717	SANT	-	cl21498
PnMYB46	specific	238096	23	68	1.92E-09	51.037	cd00167	SANT	-	cl21498
PnMYB46	non-specific	238096	77	116	3.47E-09	50.6518	cd00167	SANT	-	cl21498
PnMYB46	non-specific	459731	21	68	9.69E-09	49.4242	pfam00249	Myb_DNA-binding	-	cl47520
PnMYB46	non-specific	197842	75	116	3.55E-08	47.9889	smart00717	SANT	-	cl21498
PnMYB46	non-specific	212558	23	69	0.000856532	36.0059	cd11660	SANT_TRF	-	cl21498
PnMYB46	non-specific	212557	19	68	0.00780503	33.437	cd11659	SANT_CDC5_II	-	cl21498
PnMYB47	specific	459731	14	61	3.85E-12	60.2098	pfam00249	Myb_DNA-binding	-	cl47520
PnMYB47	superfamily	459731	14	61	3.85E-12	60.2098	cl47520	Myb_DNA-binding superfamily	-	-
PnMYB47	non-specific	459731	67	112	9.06E-12	59.4394	pfam00249	Myb_DNA-binding	-	cl47520
PnMYB47	specific	197842	14	63	3.68E-11	57.6189	smart00717	SANT	-	cl21498
PnMYB47	superfamily	473887	14	63	3.68E-11	57.6189	cl21498	SANT superfamily	-	-
PnMYB47	specific	238096	16	61	8.42E-11	56.4298	cd00167	SANT	-	cl21498
PnMYB47	non-specific	197842	67	114	2.27E-09	52.6113	smart00717	SANT	-	cl21498
PnMYB47	non-specific	238096	69	112	1.09E-08	50.6518	cd00167	SANT	-	cl21498
PnMYB47	non-specific	372817	17	75	3.39E-08	49.6159	pfam13921	Myb_DNA-bind_6	-	cl21498
PnMYB47	non-specific	372817	70	118	3.64E-05	41.1415	pfam13921	Myb_DNA-bind_6	-	cl21498
PnMYB48	specific	459731	61	106	1.38E-14	65.9878	pfam00249	Myb_DNA-binding	-	cl47520
PnMYB48	superfamily	459731	61	106	1.38E-14	65.9878	cl47520	Myb_DNA-binding superfamily	-	-
PnMYB48	specific	197842	61	108	8.85E-11	55.6929	smart00717	SANT	-	cl21498
PnMYB48	superfamily	473887	61	108	8.85E-11	55.6929	cl21498	SANT superfamily	-	-
PnMYB48	specific	238096	63	106	1.26E-10	55.2742	cd00167	SANT	-	cl21498
PnMYB48	non-specific	197842	8	57	1.26E-09	52.6113	smart00717	SANT	-	cl21498
PnMYB48	non-specific	459731	8	55	1.83E-09	52.1206	pfam00249	Myb_DNA-binding	-	cl47520
PnMYB48	non-specific	238096	10	55	7.88E-09	50.2666	cd00167	SANT	-	cl21498
PnMYB48	non-specific	372817	11	72	3.96E-06	43.0675	pfam13921	Myb_DNA-bind_6	-	cl21498
PnMYB48	non-specific	372817	65	114	0.00130098	36.1339	pfam13921	Myb_DNA-bind_6	-	cl21498
PnMYB49	specific	459731	67	112	3.24E-16	70.225	pfam00249	Myb_DNA-binding	-	cl47520
PnMYB49	superfamily	459731	67	112	3.24E-16	70.225	cl47520	Myb_DNA-binding superfamily	-	-
PnMYB49	specific	197842	67	114	9.65E-11	55.6929	smart00717	SANT	-	cl21498
PnMYB49	superfamily	473887	67	114	9.65E-11	55.6929	cl21498	SANT superfamily	-	-
PnMYB49	non-specific	459731	14	61	2.62E-10	54.4318	pfam00249	Myb_DNA-binding	-	cl47520
PnMYB49	specific	238096	69	112	3.28E-10	54.1186	cd00167	SANT	-	cl21498
PnMYB49	non-specific	372817	17	76	2.84E-09	51.9271	pfam13921	Myb_DNA-bind_6	-	cl21498
PnMYB49	non-specific	197842	14	63	1.25E-07	46.8333	smart00717	SANT	-	cl21498
PnMYB49	non-specific	238096	16	61	1.90E-07	46.4146	cd00167	SANT	-	cl21498
PnMYB49	non-specific	372817	70	118	9.58E-07	44.9935	pfam13921	Myb_DNA-bind_6	-	cl21498
PnMYB50	specific	459731	69	114	7.27E-17	71.7658	pfam00249	Myb_DNA-binding	-	cl47520
PnMYB50	superfamily	459731	69	114	7.27E-17	71.7658	cl47520	Myb_DNA-binding superfamily	-	-
PnMYB50	specific	197842	69	116	3.24E-12	59.5449	smart00717	SANT	-	cl21498
PnMYB50	superfamily	473887	69	116	3.24E-12	59.5449	cl21498	SANT superfamily	-	-
PnMYB50	specific	238096	71	114	3.21E-11	56.815	cd00167	SANT	-	cl21498
PnMYB50	non-specific	459731	14	63	2.04E-09	51.7354	pfam00249	Myb_DNA-binding	-	cl47520
PnMYB50	non-specific	197842	14	65	8.74E-09	50.3001	smart00717	SANT	-	cl21498
PnMYB50	non-specific	372817	17	77	3.88E-08	48.8455	pfam13921	Myb_DNA-bind_6	-	cl21498
PnMYB50	non-specific	238096	16	63	7.64E-08	47.5702	cd00167	SANT	-	cl21498
PnMYB50	non-specific	372817	72	124	2.85E-07	46.5343	pfam13921	Myb_DNA-bind_6	-	cl21498
PnMYB51	specific	459731	68	113	4.32E-14	64.8322	pfam00249	Myb_DNA-binding	-	cl47520
PnMYB51	superfamily	459731	68	113	4.32E-14	64.8322	cl47520	Myb_DNA-binding superfamily	-	-
PnMYB51	specific	197842	68	115	2.56E-09	51.8409	smart00717	SANT	-	cl21498
PnMYB51	superfamily	473887	68	115	2.56E-09	51.8409	cl21498	SANT superfamily	-	-
PnMYB51	non-specific	459731	15	62	5.49E-09	50.965	pfam00249	Myb_DNA-binding	-	cl47520
PnMYB51	specific	238096	70	113	1.71E-08	49.4962	cd00167	SANT	-	cl21498
PnMYB51	non-specific	372817	18	79	3.43E-08	49.2307	pfam13921	Myb_DNA-bind_6	-	cl21498
PnMYB51	non-specific	238096	18	62	8.19E-08	47.5702	cd00167	SANT	-	cl21498
PnMYB51	non-specific	197842	15	64	9.18E-08	47.6037	smart00717	SANT	-	cl21498
PnMYB51	non-specific	372817	71	121	1.50E-06	44.6083	pfam13921	Myb_DNA-bind_6	-	cl21498
PnMYB52	specific	372817	197	257	2.47E-15	70.0314	pfam13921	Myb_DNA-bind_6	-	cl21498
PnMYB52	superfamily	473887	197	257	2.47E-15	70.0314	cl21498	SANT superfamily	-	-
PnMYB52	non-specific	459731	246	288	9.44E-15	67.9138	pfam00249	Myb_DNA-binding	-	cl47520
PnMYB52	superfamily	459731	246	288	9.44E-15	67.9138	cl47520	Myb_DNA-binding superfamily	-	-
PnMYB52	specific	238096	197	240	5.31E-14	66.0598	cd00167	SANT	-	cl21498
PnMYB52	specific	197842	197	242	1.16E-13	64.9377	smart00717	SANT	-	cl21498
PnMYB52	non-specific	459731	195	240	2.84E-13	63.6766	pfam00249	Myb_DNA-binding	-	cl47520
PnMYB52	non-specific	238096	249	291	1.83E-12	61.4374	cd00167	SANT	-	cl21498
PnMYB52	non-specific	197842	246	293	3.25E-12	61.0857	smart00717	SANT	-	cl21498
PnMYB52	non-specific	372817	249	306	5.15E-08	49.2307	pfam13921	Myb_DNA-bind_6	-	cl21498
PnMYB52	non-specific	212558	197	238	7.27E-07	45.6359	cd11660	SANT_TRF	-	cl21498
PnMYB52	non-specific	212557	197	236	0.000962007	37.289	cd11659	SANT_CDC5_II	-	cl21498
PnMYB53	non-specific	178751	1	223	9.17E-40	138.672	PLN03212	PLN03212	-	cl31985
PnMYB53	superfamily	178751	1	223	9.17E-40	138.672	cl31985	PLN03212 superfamily	-	-
PnMYB53	specific	459731	58	101	5.47E-13	61.7506	pfam00249	Myb_DNA-binding	-	cl47520
PnMYB53	superfamily	459731	58	101	5.47E-13	61.7506	cl47520	Myb_DNA-binding superfamily	-	-
PnMYB53	specific	197842	58	105	2.03E-10	54.9225	smart00717	SANT	-	cl21498
PnMYB53	superfamily	473887	58	105	2.03E-10	54.9225	cl21498	SANT superfamily	-	-
PnMYB53	specific	238096	62	101	7.72E-10	53.3482	cd00167	SANT	-	cl21498
PnMYB53	non-specific	197842	5	54	4.18E-09	51.4557	smart00717	SANT	-	cl21498
PnMYB53	non-specific	459731	5	52	1.09E-08	50.1946	pfam00249	Myb_DNA-binding	-	cl47520
PnMYB53	non-specific	372817	8	65	1.82E-08	50.0011	pfam13921	Myb_DNA-bind_6	-	cl21498
PnMYB53	non-specific	238096	7	52	4.89E-08	48.3406	cd00167	SANT	-	cl21498
PnMYB54	specific	372817	191	251	1.61E-18	78.891	pfam13921	Myb_DNA-bind_6	-	cl21498
PnMYB54	superfamily	473887	191	251	1.61E-18	78.891	cl21498	SANT superfamily	-	-
PnMYB54	non-specific	459731	240	282	1.08E-15	70.6102	pfam00249	Myb_DNA-binding	-	cl47520
PnMYB54	superfamily	459731	240	282	1.08E-15	70.6102	cl47520	Myb_DNA-binding superfamily	-	-
PnMYB54	specific	197842	188	236	6.66E-15	68.4045	smart00717	SANT	-	cl21498
PnMYB54	specific	238096	191	234	6.95E-15	68.371	cd00167	SANT	-	cl21498
PnMYB54	non-specific	459731	188	234	1.27E-13	64.8322	pfam00249	Myb_DNA-binding	-	cl47520
PnMYB54	non-specific	197842	240	287	1.45E-13	64.5525	smart00717	SANT	-	cl21498
PnMYB54	non-specific	238096	242	285	2.54E-13	63.7486	cd00167	SANT	-	cl21498
PnMYB54	non-specific	212558	191	232	0.00170967	36.3911	cd11660	SANT_TRF	-	cl21498
PnMYB54	non-specific	212557	188	230	0.00468707	34.9778	cd11659	SANT_CDC5_II	-	cl21498
PnMYB55	specific	459731	15	63	1.10E-13	64.0618	pfam00249	Myb_DNA-binding	-	cl47520
PnMYB55	superfamily	459731	15	63	1.10E-13	64.0618	cl47520	Myb_DNA-binding superfamily	-	-
PnMYB55	non-specific	372817	18	80	2.50E-11	58.0902	pfam13921	Myb_DNA-bind_6	-	cl21498
PnMYB55	superfamily	473887	18	80	2.50E-11	58.0902	cl21498	SANT superfamily	-	-
PnMYB55	specific	197842	15	65	5.62E-11	56.8485	smart00717	SANT	-	cl21498
PnMYB55	specific	238096	17	63	9.95E-10	53.3482	cd00167	SANT	-	cl21498
PnMYB56	specific	459731	67	112	9.37E-18	74.8474	pfam00249	Myb_DNA-binding	-	cl47520
PnMYB56	superfamily	459731	67	112	9.37E-18	74.8474	cl47520	Myb_DNA-binding superfamily	-	-
PnMYB56	specific	197842	67	114	4.30E-13	62.6265	smart00717	SANT	-	cl21498
PnMYB56	superfamily	473887	67	114	4.30E-13	62.6265	cl21498	SANT superfamily	-	-
PnMYB56	non-specific	459731	14	61	1.02E-12	61.3654	pfam00249	Myb_DNA-binding	-	cl47520
PnMYB56	specific	238096	69	112	2.30E-12	60.2818	cd00167	SANT	-	cl21498
PnMYB56	non-specific	372817	17	76	2.72E-11	57.705	pfam13921	Myb_DNA-bind_6	-	cl21498
PnMYB56	non-specific	197842	14	63	1.06E-10	56.0781	smart00717	SANT	-	cl21498
PnMYB56	non-specific	238096	16	61	1.29E-10	55.6594	cd00167	SANT	-	cl21498
PnMYB56	non-specific	372817	70	120	4.00E-09	51.9271	pfam13921	Myb_DNA-bind_6	-	cl21498
PnMYB57	specific	459731	67	112	2.10E-12	60.9802	pfam00249	Myb_DNA-binding	-	cl47520
PnMYB57	superfamily	459731	67	112	2.10E-12	60.9802	cl47520	Myb_DNA-binding superfamily	-	-
PnMYB57	non-specific	459731	14	61	1.22E-11	59.0542	pfam00249	Myb_DNA-binding	-	cl47520
PnMYB57	specific	197842	14	63	4.79E-11	57.2337	smart00717	SANT	-	cl21498
PnMYB57	superfamily	473887	14	63	4.79E-11	57.2337	cl21498	SANT superfamily	-	-
PnMYB57	non-specific	197842	67	114	1.17E-10	56.0781	smart00717	SANT	-	cl21498
PnMYB57	specific	238096	16	61	1.38E-10	56.0446	cd00167	SANT	-	cl21498
PnMYB57	non-specific	238096	69	112	5.08E-10	54.1186	cd00167	SANT	-	cl21498
PnMYB57	non-specific	372817	17	78	3.60E-08	49.6159	pfam13921	Myb_DNA-bind_6	-	cl21498
PnMYB57	non-specific	372817	70	120	7.46E-05	39.9859	pfam13921	Myb_DNA-bind_6	-	cl21498
PnMYB58	specific	459731	69	112	5.09E-15	68.6842	pfam00249	Myb_DNA-binding	-	cl47520
PnMYB58	superfamily	459731	69	112	5.09E-15	68.6842	cl47520	Myb_DNA-binding superfamily	-	-
PnMYB58	non-specific	459731	16	63	5.75E-14	65.6026	pfam00249	Myb_DNA-binding	-	cl47520
PnMYB58	specific	197842	69	116	4.30E-12	60.3153	smart00717	SANT	-	cl21498
PnMYB58	superfamily	473887	69	116	4.30E-12	60.3153	cl21498	SANT superfamily	-	-
PnMYB58	non-specific	197842	16	65	5.94E-12	59.9301	smart00717	SANT	-	cl21498
PnMYB58	specific	238096	19	63	1.09E-11	59.1262	cd00167	SANT	-	cl21498
PnMYB58	non-specific	238096	71	111	4.74E-11	57.5854	cd00167	SANT	-	cl21498
PnMYB58	non-specific	372817	19	76	9.77E-11	56.9346	pfam13921	Myb_DNA-bind_6	-	cl21498
PnMYB59	specific	459731	14	62	1.68E-12	60.9802	pfam00249	Myb_DNA-binding	-	cl47520
PnMYB59	superfamily	459731	14	62	1.68E-12	60.9802	cl47520	Myb_DNA-binding superfamily	-	-
PnMYB59	non-specific	459731	68	113	3.32E-12	60.2098	pfam00249	Myb_DNA-binding	-	cl47520
PnMYB59	non-specific	372817	17	76	1.80E-10	55.779	pfam13921	Myb_DNA-bind_6	-	cl21498
PnMYB59	superfamily	473887	17	76	1.80E-10	55.779	cl21498	SANT superfamily	-	-
PnMYB59	specific	197842	14	64	5.84E-09	51.0705	smart00717	SANT	-	cl21498
PnMYB59	non-specific	197842	71	115	1.35E-08	50.3001	smart00717	SANT	-	cl21498
PnMYB59	specific	238096	16	62	2.08E-08	49.4962	cd00167	SANT	-	cl21498
PnMYB59	non-specific	238096	71	113	2.74E-08	49.111	cd00167	SANT	-	cl21498
PnMYB60	specific	372817	7	66	1.58E-11	59.2458	pfam13921	Myb_DNA-bind_6	-	cl21498
PnMYB60	superfamily	473887	7	66	1.58E-11	59.2458	cl21498	SANT superfamily	-	-
PnMYB60	specific	197842	4	55	1.54E-10	56.0781	smart00717	SANT	-	cl21498
PnMYB60	specific	238096	6	53	5.48E-10	54.1186	cd00167	SANT	-	cl21498
PnMYB60	non-specific	459731	4	53	2.72E-09	52.5058	pfam00249	Myb_DNA-binding	-	cl47520
PnMYB60	superfamily	459731	4	53	2.72E-09	52.5058	cl47520	Myb_DNA-binding superfamily	-	-
PnMYB60	non-specific	238096	63	104	4.44E-06	43.333	cd00167	SANT	-	cl21498
PnMYB60	non-specific	197842	59	106	7.91E-06	42.5961	smart00717	SANT	-	cl21498
PnMYB61	specific	459731	67	112	1.34E-16	72.5362	pfam00249	Myb_DNA-binding	-	cl47520
PnMYB61	superfamily	459731	67	112	1.34E-16	72.5362	cl47520	Myb_DNA-binding superfamily	-	-
PnMYB61	non-specific	459731	14	61	3.56E-14	65.6026	pfam00249	Myb_DNA-binding	-	cl47520
PnMYB61	non-specific	372817	17	76	1.12E-11	59.2458	pfam13921	Myb_DNA-bind_6	-	cl21498
PnMYB61	superfamily	473887	17	76	1.12E-11	59.2458	cl21498	SANT superfamily	-	-
PnMYB61	specific	197842	67	114	1.33E-11	58.7745	smart00717	SANT	-	cl21498
PnMYB61	non-specific	197842	14	63	1.34E-11	58.7745	smart00717	SANT	-	cl21498
PnMYB61	specific	238096	69	112	3.46E-11	57.5854	cd00167	SANT	-	cl21498
PnMYB61	non-specific	238096	16	61	8.43E-11	56.4298	cd00167	SANT	-	cl21498
PnMYB62	specific	459731	63	108	3.94E-13	62.9062	pfam00249	Myb_DNA-binding	-	cl47520
PnMYB62	superfamily	459731	63	108	3.94E-13	62.9062	cl47520	Myb_DNA-binding superfamily	-	-
PnMYB62	specific	197842	63	110	1.50E-10	55.6929	smart00717	SANT	-	cl21498
PnMYB62	superfamily	473887	63	110	1.50E-10	55.6929	cl21498	SANT superfamily	-	-
PnMYB62	specific	238096	65	108	9.76E-10	53.3482	cd00167	SANT	-	cl21498
PnMYB62	non-specific	197842	10	59	4.49E-06	43.3665	smart00717	SANT	-	cl21498
PnMYB62	non-specific	238096	12	57	0.000124435	39.0958	cd00167	SANT	-	cl21498
PnMYB63	non-specific	178751	5	189	1.95E-58	187.592	PLN03212	PLN03212	-	cl31985
PnMYB63	superfamily	178751	5	189	1.95E-58	187.592	cl31985	PLN03212 superfamily	-	-
PnMYB63	specific	459731	67	112	4.10E-13	62.521	pfam00249	Myb_DNA-binding	-	cl47520
PnMYB63	superfamily	459731	67	112	4.10E-13	62.521	cl47520	Myb_DNA-binding superfamily	-	-
PnMYB63	specific	238096	74	112	1.10E-09	52.963	cd00167	SANT	-	cl21498
PnMYB63	superfamily	473887	74	112	1.10E-09	52.963	cl21498	SANT superfamily	-	-
PnMYB63	non-specific	459731	14	61	1.54E-09	52.5058	pfam00249	Myb_DNA-binding	-	cl47520
PnMYB63	specific	197842	74	114	1.65E-09	52.6113	smart00717	SANT	-	cl21498
PnMYB63	non-specific	197842	14	63	6.56E-08	48.3741	smart00717	SANT	-	cl21498
PnMYB63	non-specific	238096	16	61	2.54E-07	46.4146	cd00167	SANT	-	cl21498
PnMYB63	non-specific	372817	71	118	1.78E-05	41.5267	pfam13921	Myb_DNA-bind_6	-	cl21498
PnMYB63	non-specific	372817	17	75	0.00135293	36.5191	pfam13921	Myb_DNA-bind_6	-	cl21498
PnMYB64	specific	459731	12	58	4.13E-18	76.7734	pfam00249	Myb_DNA-binding	-	cl47520
PnMYB64	superfamily	459731	12	58	4.13E-18	76.7734	cl47520	Myb_DNA-binding superfamily	-	-
PnMYB64	non-specific	372817	15	72	2.32E-17	75.039	pfam13921	Myb_DNA-bind_6	-	cl21498
PnMYB64	superfamily	473887	15	72	2.32E-17	75.039	cl21498	SANT superfamily	-	-
PnMYB64	specific	197842	12	60	2.39E-17	74.9529	smart00717	SANT	-	cl21498
PnMYB64	specific	238096	14	56	1.40E-16	72.6082	cd00167	SANT	-	cl21498
PnMYB64	non-specific	459731	66	109	4.55E-16	70.9954	pfam00249	Myb_DNA-binding	-	cl47520
PnMYB64	non-specific	197842	65	111	3.32E-11	57.6189	smart00717	SANT	-	cl21498
PnMYB64	non-specific	238096	66	109	5.51E-11	56.815	cd00167	SANT	-	cl21498
PnMYB64	non-specific	212558	14	56	5.89E-06	42.9395	cd11660	SANT_TRF	-	cl21498
PnMYB64	non-specific	212558	65	105	0.00753462	34.0799	cd11660	SANT_TRF	-	cl21498
PnMYB65	specific	459731	75	118	4.40E-15	67.5286	pfam00249	Myb_DNA-binding	-	cl47520
PnMYB65	superfamily	459731	75	118	4.40E-15	67.5286	cl47520	Myb_DNA-binding superfamily	-	-
PnMYB65	specific	238096	79	118	2.45E-11	57.5854	cd00167	SANT	-	cl21498
PnMYB65	superfamily	473887	79	118	2.45E-11	57.5854	cl21498	SANT superfamily	-	-
PnMYB65	specific	197842	75	118	8.82E-11	56.0781	smart00717	SANT	-	cl21498
PnMYB65	non-specific	459731	22	69	2.73E-09	51.7354	pfam00249	Myb_DNA-binding	-	cl47520
PnMYB65	non-specific	197842	22	71	1.07E-08	50.3001	smart00717	SANT	-	cl21498
PnMYB65	non-specific	238096	24	69	1.47E-07	46.7998	cd00167	SANT	-	cl21498
PnMYB65	non-specific	372817	25	82	5.99E-06	43.0675	pfam13921	Myb_DNA-bind_6	-	cl21498
PnMYB65	non-specific	372817	79	138	1.08E-05	42.2971	pfam13921	Myb_DNA-bind_6	-	cl21498
PnMYB66	specific	372817	7	67	3.03E-15	65.409	pfam13921	Myb_DNA-bind_6	-	cl21498
PnMYB66	superfamily	473887	7	67	3.03E-15	65.409	cl21498	SANT superfamily	-	-
PnMYB66	non-specific	459731	4	50	5.10E-13	59.4394	pfam00249	Myb_DNA-binding	-	cl47520
PnMYB66	superfamily	459731	4	50	5.10E-13	59.4394	cl47520	Myb_DNA-binding superfamily	-	-
PnMYB66	non-specific	459731	56	98	8.18E-13	59.0542	pfam00249	Myb_DNA-binding	-	cl47520
PnMYB66	specific	238096	7	48	2.74E-12	57.5854	cd00167	SANT	-	cl21498
PnMYB66	specific	197842	4	52	3.90E-12	57.2337	smart00717	SANT	-	cl21498
PnMYB66	non-specific	238096	58	98	1.96E-09	50.2666	cd00167	SANT	-	cl21498
PnMYB66	non-specific	197842	56	103	6.32E-09	48.7593	smart00717	SANT	-	cl21498
PnMYB66	non-specific	212558	7	48	0.000958037	35.2355	cd11660	SANT_TRF	-	cl21498
PnMYB67	specific	459731	64	107	1.09E-17	74.077	pfam00249	Myb_DNA-binding	-	cl47520
PnMYB67	superfamily	459731	64	107	1.09E-17	74.077	cl47520	Myb_DNA-binding superfamily	-	-
PnMYB67	non-specific	459731	10	56	1.07E-15	68.6842	pfam00249	Myb_DNA-binding	-	cl47520
PnMYB67	non-specific	372817	13	71	1.37E-14	66.1794	pfam13921	Myb_DNA-bind_6	-	cl21498
PnMYB67	superfamily	473887	13	71	1.37E-14	66.1794	cl21498	SANT superfamily	-	-
PnMYB67	specific	238096	12	54	5.65E-14	64.1338	cd00167	SANT	-	cl21498
PnMYB67	specific	197842	10	58	5.90E-14	64.1673	smart00717	SANT	-	cl21498
PnMYB67	non-specific	238096	64	107	1.32E-13	63.3634	cd00167	SANT	-	cl21498
PnMYB67	non-specific	197842	63	109	3.35E-13	62.2413	smart00717	SANT	-	cl21498
PnMYB67	non-specific	372817	65	116	2.42E-09	52.3123	pfam13921	Myb_DNA-bind_6	-	cl21498
PnMYB67	non-specific	212554	63	109	0.00119146	36.0574	cd11655	rap1_myb-like	-	cl21498
PnMYB67	non-specific	212558	13	54	0.00216719	35.2355	cd11660	SANT_TRF	-	cl21498
PnMYB68	specific	372817	7	67	5.86E-15	66.9498	pfam13921	Myb_DNA-bind_6	-	cl21498
PnMYB68	superfamily	473887	7	67	5.86E-15	66.9498	cl21498	SANT superfamily	-	-
PnMYB68	non-specific	459731	4	50	2.92E-13	62.1358	pfam00249	Myb_DNA-binding	-	cl47520
PnMYB68	superfamily	459731	4	50	2.92E-13	62.1358	cl47520	Myb_DNA-binding superfamily	-	-
PnMYB68	non-specific	459731	56	98	5.91E-13	61.3654	pfam00249	Myb_DNA-binding	-	cl47520
PnMYB68	specific	238096	7	48	1.95E-12	59.8966	cd00167	SANT	-	cl21498
PnMYB68	specific	197842	4	52	2.02E-12	59.9301	smart00717	SANT	-	cl21498
PnMYB68	non-specific	238096	58	98	1.13E-09	52.5778	cd00167	SANT	-	cl21498
PnMYB68	non-specific	197842	56	103	3.12E-09	51.4557	smart00717	SANT	-	cl21498
PnMYB68	non-specific	212558	7	48	0.000558864	36.7763	cd11660	SANT_TRF	-	cl21498
PnMYB69	specific	459731	14	61	1.19E-11	54.0466	pfam00249	Myb_DNA-binding	-	cl47520
PnMYB69	superfamily	459731	14	61	1.19E-11	54.0466	cl47520	Myb_DNA-binding superfamily	-	-
PnMYB69	specific	238096	17	61	2.51E-10	50.6518	cd00167	SANT	-	cl21498
PnMYB69	superfamily	473887	17	61	2.51E-10	50.6518	cl21498	SANT superfamily	-	-
PnMYB69	specific	197842	14	63	3.78E-10	50.3001	smart00717	SANT	-	cl21498
PnMYB69	non-specific	372817	17	75	1.53E-09	49.2307	pfam13921	Myb_DNA-bind_6	-	cl21498
PnMYB70	specific	459731	67	110	5.53E-14	62.1358	pfam00249	Myb_DNA-binding	-	cl47520
PnMYB70	superfamily	459731	67	110	5.53E-14	62.1358	cl47520	Myb_DNA-binding superfamily	-	-
PnMYB70	specific	238096	71	110	3.20E-10	52.1926	cd00167	SANT	-	cl21498
PnMYB70	superfamily	473887	71	110	3.20E-10	52.1926	cl21498	SANT superfamily	-	-
PnMYB70	specific	197842	71	114	7.81E-10	51.4557	smart00717	SANT	-	cl21498
PnMYB70	non-specific	459731	14	61	3.41E-07	44.4166	pfam00249	Myb_DNA-binding	-	cl47520
PnMYB70	non-specific	372817	17	75	0.000360124	36.9043	pfam13921	Myb_DNA-bind_6	-	cl21498
PnMYB70	non-specific	197842	14	63	0.00100069	35.2773	smart00717	SANT	-	cl21498
PnMYB70	non-specific	238096	16	61	0.00263623	34.0882	cd00167	SANT	-	cl21498
PnMYB71	non-specific	178751	5	201	2.09E-58	187.977	PLN03212	PLN03212	-	cl31985
PnMYB71	superfamily	178751	5	201	2.09E-58	187.977	cl31985	PLN03212 superfamily	-	-
PnMYB71	specific	459731	67	112	3.84E-12	59.8246	pfam00249	Myb_DNA-binding	-	cl47520
PnMYB71	superfamily	459731	67	112	3.84E-12	59.8246	cl47520	Myb_DNA-binding superfamily	-	-
PnMYB71	specific	238096	74	112	5.04E-09	51.4222	cd00167	SANT	-	cl21498
PnMYB71	superfamily	473887	74	112	5.04E-09	51.4222	cl21498	SANT superfamily	-	-
PnMYB71	specific	197842	74	114	8.14E-09	50.6853	smart00717	SANT	-	cl21498
PnMYB71	non-specific	197842	14	63	1.15E-07	47.6037	smart00717	SANT	-	cl21498
PnMYB71	non-specific	238096	16	61	3.49E-07	46.0294	cd00167	SANT	-	cl21498
PnMYB71	non-specific	372817	71	118	3.61E-05	40.7563	pfam13921	Myb_DNA-bind_6	-	cl21498
PnMYB71	non-specific	372817	17	75	0.000316963	38.0599	pfam13921	Myb_DNA-bind_6	-	cl21498
PnMYB72	specific	372817	52	112	8.71E-15	68.1054	pfam13921	Myb_DNA-bind_6	-	cl21498
PnMYB72	superfamily	473887	52	112	8.71E-15	68.1054	cl21498	SANT superfamily	-	-
PnMYB72	non-specific	459731	101	143	1.74E-14	66.7582	pfam00249	Myb_DNA-binding	-	cl47520
PnMYB72	superfamily	459731	101	143	1.74E-14	66.7582	cl47520	Myb_DNA-binding superfamily	-	-
PnMYB72	non-specific	459731	49	95	4.79E-12	59.8246	pfam00249	Myb_DNA-binding	-	cl47520
PnMYB72	specific	197842	49	97	7.57E-12	59.5449	smart00717	SANT	-	cl21498
PnMYB72	specific	238096	52	93	1.10E-11	59.1262	cd00167	SANT	-	cl21498
PnMYB72	non-specific	238096	103	143	1.48E-10	55.6594	cd00167	SANT	-	cl21498
PnMYB72	non-specific	197842	101	148	2.63E-10	55.3077	smart00717	SANT	-	cl21498
PnMYB73	specific	459731	67	112	6.85E-17	73.3066	pfam00249	Myb_DNA-binding	-	cl47520
PnMYB73	superfamily	459731	67	112	6.85E-17	73.3066	cl47520	Myb_DNA-binding superfamily	-	-
PnMYB73	non-specific	459731	14	61	1.05E-14	67.5286	pfam00249	Myb_DNA-binding	-	cl47520
PnMYB73	non-specific	372817	17	76	3.71E-13	63.483	pfam13921	Myb_DNA-bind_6	-	cl21498
PnMYB73	superfamily	473887	17	76	3.71E-13	63.483	cl21498	SANT superfamily	-	-
PnMYB73	specific	197842	14	63	5.83E-13	62.6265	smart00717	SANT	-	cl21498
PnMYB73	non-specific	197842	67	114	2.27E-12	61.0857	smart00717	SANT	-	cl21498
PnMYB73	specific	238096	16	61	3.77E-12	60.2818	cd00167	SANT	-	cl21498
PnMYB73	non-specific	238096	69	112	7.92E-12	59.5114	cd00167	SANT	-	cl21498
PnMYB73	non-specific	212558	16	59	0.000110998	39.4727	cd11660	SANT_TRF	-	cl21498
PnMYB74	specific	459731	19	65	6.87E-14	64.8322	pfam00249	Myb_DNA-binding	-	cl47520
PnMYB74	superfamily	459731	19	65	6.87E-14	64.8322	cl47520	Myb_DNA-binding superfamily	-	-
PnMYB74	non-specific	372817	22	82	2.04E-13	63.8682	pfam13921	Myb_DNA-bind_6	-	cl21498
PnMYB74	superfamily	473887	22	82	2.04E-13	63.8682	cl21498	SANT superfamily	-	-
PnMYB74	specific	238096	22	63	3.26E-13	62.9782	cd00167	SANT	-	cl21498
PnMYB74	specific	197842	19	67	5.25E-13	62.6265	smart00717	SANT	-	cl21498
PnMYB74	non-specific	459731	71	113	1.65E-10	55.5874	pfam00249	Myb_DNA-binding	-	cl47520
PnMYB74	non-specific	238096	81	113	3.10E-07	46.4146	cd00167	SANT	-	cl21498
PnMYB74	non-specific	197842	71	118	1.49E-06	44.5221	smart00717	SANT	-	cl21498
PnMYB75	specific	372817	89	149	6.67E-15	68.4906	pfam13921	Myb_DNA-bind_6	-	cl21498
PnMYB75	superfamily	473887	89	149	6.67E-15	68.4906	cl21498	SANT superfamily	-	-
PnMYB75	non-specific	459731	138	180	1.08E-14	67.5286	pfam00249	Myb_DNA-binding	-	cl47520
PnMYB75	superfamily	459731	138	180	1.08E-14	67.5286	cl47520	Myb_DNA-binding superfamily	-	-
PnMYB75	non-specific	459731	86	132	3.00E-12	60.595	pfam00249	Myb_DNA-binding	-	cl47520
PnMYB75	specific	197842	86	134	3.89E-12	60.3153	smart00717	SANT	-	cl21498
PnMYB75	specific	238096	89	130	1.17E-11	59.1262	cd00167	SANT	-	cl21498
PnMYB75	non-specific	197842	138	185	1.33E-10	56.0781	smart00717	SANT	-	cl21498
PnMYB75	non-specific	238096	140	180	1.59E-10	55.6594	cd00167	SANT	-	cl21498
PnMYB3R3	specific	372817	100	160	2.52E-14	66.1794	pfam13921	Myb_DNA-bind_6	-	cl21498
PnMYB3R3	superfamily	473887	100	160	2.52E-14	66.1794	cl21498	SANT superfamily	-	-
PnMYB3R3	non-specific	459731	97	143	2.54E-14	65.6026	pfam00249	Myb_DNA-binding	-	cl47520
PnMYB3R3	superfamily	459731	97	143	2.54E-14	65.6026	cl47520	Myb_DNA-binding superfamily	-	-
PnMYB3R3	specific	238096	48	91	9.60E-14	64.1338	cd00167	SANT	-	cl21498
PnMYB3R3	superfamily	473887	48	91	9.60E-14	64.1338	cl21498	SANT superfamily	-	-
PnMYB3R3	specific	197842	48	93	7.02E-13	61.8561	smart00717	SANT	-	cl21498
PnMYB3R3	specific	197842	97	145	1.17E-12	61.0857	smart00717	SANT	-	cl21498
PnMYB3R3	specific	238096	99	143	1.71E-12	60.667	cd00167	SANT	-	cl21498
PnMYB3R3	non-specific	459731	149	191	3.27E-12	59.8246	pfam00249	Myb_DNA-binding	-	cl47520
PnMYB3R3	specific	459731	48	91	4.57E-12	59.4394	pfam00249	Myb_DNA-binding	-	cl47520
PnMYB3R3	superfamily	459731	48	91	4.57E-12	59.4394	cl47520	Myb_DNA-binding superfamily	-	-
PnMYB3R3	non-specific	372817	48	108	2.73E-11	57.705	pfam13921	Myb_DNA-bind_6	-	cl21498
PnMYB3R3	non-specific	238096	151	191	4.15E-10	54.1186	cd00167	SANT	-	cl21498
PnMYB3R3	non-specific	197842	149	192	1.78E-09	52.6113	smart00717	SANT	-	cl21498
PnMYB3R3	non-specific	212557	47	92	8.71E-08	47.6894	cd11659	SANT_CDC5_II	-	cl21498
PnMYB3R3	non-specific	212558	48	87	9.15E-06	42.1691	cd11660	SANT_TRF	-	cl21498
PnMYB3R3	non-specific	212558	99	141	7.54E-05	39.4727	cd11660	SANT_TRF	-	cl21498
PnMYB3R3	non-specific	212557	93	147	0.000402204	37.6742	cd11659	SANT_CDC5_II	-	cl21498
PnMYB3R4	specific	459731	89	135	1.38E-17	77.1586	pfam00249	Myb_DNA-binding	-	cl47520
PnMYB3R4	superfamily	459731	89	135	1.38E-17	77.1586	cl47520	Myb_DNA-binding superfamily	-	-
PnMYB3R4	non-specific	372817	92	152	3.21E-17	76.5798	pfam13921	Myb_DNA-bind_6	-	cl21498
PnMYB3R4	superfamily	473887	92	152	3.21E-17	76.5798	cl21498	SANT superfamily	-	-
PnMYB3R4	specific	197842	89	137	5.39E-16	72.6417	smart00717	SANT	-	cl21498
PnMYB3R4	specific	372817	40	98	2.77E-15	71.187	pfam13921	Myb_DNA-bind_6	-	cl21498
PnMYB3R4	superfamily	473887	40	98	2.77E-15	71.187	cl21498	SANT superfamily	-	-
PnMYB3R4	specific	238096	91	135	3.36E-15	70.297	cd00167	SANT	-	cl21498
PnMYB3R4	non-specific	459731	37	83	2.12E-14	67.9138	pfam00249	Myb_DNA-binding	-	cl47520
PnMYB3R4	superfamily	459731	37	83	2.12E-14	67.9138	cl47520	Myb_DNA-binding superfamily	-	-
PnMYB3R4	non-specific	459731	141	184	2.27E-14	67.9138	pfam00249	Myb_DNA-binding	-	cl47520
PnMYB3R4	specific	197842	37	85	9.05E-14	66.4785	smart00717	SANT	-	cl21498
PnMYB3R4	specific	238096	40	83	2.07E-13	65.2894	cd00167	SANT	-	cl21498
PnMYB3R4	non-specific	238096	143	183	7.78E-11	57.9706	cd00167	SANT	-	cl21498
PnMYB3R4	non-specific	197842	141	188	9.88E-11	57.6189	smart00717	SANT	-	cl21498
PnMYB3R4	non-specific	212558	40	79	2.20E-08	51.0287	cd11660	SANT_TRF	-	cl21498
PnMYB3R4	non-specific	212557	85	131	8.08E-07	46.919	cd11659	SANT_CDC5_II	-	cl21498
PnMYB3R4	non-specific	212557	37	84	5.90E-05	41.5262	cd11659	SANT_CDC5_II	-	cl21498
PnMYB3R4	non-specific	212558	91	133	0.000181747	39.8579	cd11660	SANT_TRF	-	cl21498
PnMYB76	specific	459731	69	114	5.43E-15	67.1434	pfam00249	Myb_DNA-binding	-	cl47520
PnMYB76	superfamily	459731	69	114	5.43E-15	67.1434	cl47520	Myb_DNA-binding superfamily	-	-
PnMYB76	non-specific	459731	14	63	2.55E-11	57.1282	pfam00249	Myb_DNA-binding	-	cl47520
PnMYB76	specific	197842	70	116	6.31E-11	56.0781	smart00717	SANT	-	cl21498
PnMYB76	superfamily	473887	70	116	6.31E-11	56.0781	cl21498	SANT superfamily	-	-
PnMYB76	specific	238096	71	114	2.04E-10	54.889	cd00167	SANT	-	cl21498
PnMYB76	non-specific	372817	17	77	1.62E-09	52.6974	pfam13921	Myb_DNA-bind_6	-	cl21498
PnMYB76	non-specific	197842	14	65	1.38E-07	47.2185	smart00717	SANT	-	cl21498
PnMYB76	non-specific	238096	16	63	1.00E-06	44.4886	cd00167	SANT	-	cl21498
PnMYB77	specific	459731	67	112	2.57E-14	65.6026	pfam00249	Myb_DNA-binding	-	cl47520
PnMYB77	superfamily	459731	67	112	2.57E-14	65.6026	cl47520	Myb_DNA-binding superfamily	-	-
PnMYB77	non-specific	459731	14	61	5.88E-11	56.3578	pfam00249	Myb_DNA-binding	-	cl47520
PnMYB77	specific	238096	71	112	2.14E-10	54.889	cd00167	SANT	-	cl21498
PnMYB77	superfamily	473887	71	112	2.14E-10	54.889	cl21498	SANT superfamily	-	-
PnMYB77	specific	197842	71	114	3.42E-10	54.1521	smart00717	SANT	-	cl21498
PnMYB77	non-specific	197842	14	63	1.69E-09	52.2261	smart00717	SANT	-	cl21498
PnMYB77	non-specific	238096	16	61	1.37E-08	49.8814	cd00167	SANT	-	cl21498
PnMYB77	non-specific	372817	17	78	9.55E-07	44.9935	pfam13921	Myb_DNA-bind_6	-	cl21498
PnMYB78	specific	459731	65	110	5.81E-16	70.225	pfam00249	Myb_DNA-binding	-	cl47520
PnMYB78	superfamily	459731	65	110	5.81E-16	70.225	cl47520	Myb_DNA-binding superfamily	-	-
PnMYB78	specific	197842	65	112	2.65E-12	60.3153	smart00717	SANT	-	cl21498
PnMYB78	superfamily	473887	65	112	2.65E-12	60.3153	cl21498	SANT superfamily	-	-
PnMYB78	specific	238096	67	110	5.40E-11	56.815	cd00167	SANT	-	cl21498
PnMYB78	non-specific	459731	14	59	6.40E-11	56.3578	pfam00249	Myb_DNA-binding	-	cl47520
PnMYB78	non-specific	372817	17	73	3.24E-09	52.3123	pfam13921	Myb_DNA-bind_6	-	cl21498
PnMYB78	non-specific	197842	14	61	1.43E-08	49.9149	smart00717	SANT	-	cl21498
PnMYB78	non-specific	238096	17	59	2.60E-08	49.111	cd00167	SANT	-	cl21498
PnMYB78	non-specific	372817	68	119	4.69E-08	48.8455	pfam13921	Myb_DNA-bind_6	-	cl21498
PnMYB79	specific	459731	14	61	1.01E-11	54.0466	pfam00249	Myb_DNA-binding	-	cl47520
PnMYB79	superfamily	459731	14	61	1.01E-11	54.0466	cl47520	Myb_DNA-binding superfamily	-	-
PnMYB79	specific	238096	17	61	2.33E-10	50.6518	cd00167	SANT	-	cl21498
PnMYB79	superfamily	473887	17	61	2.33E-10	50.6518	cl21498	SANT superfamily	-	-
PnMYB79	specific	197842	14	63	3.66E-10	50.3001	smart00717	SANT	-	cl21498
PnMYB79	non-specific	372817	17	75	1.38E-09	49.2307	pfam13921	Myb_DNA-bind_6	-	cl21498
PnMYB80	specific	459731	14	62	4.86E-13	62.521	pfam00249	Myb_DNA-binding	-	cl47520
PnMYB80	superfamily	459731	14	62	4.86E-13	62.521	cl47520	Myb_DNA-binding superfamily	-	-
PnMYB80	non-specific	459731	68	113	2.75E-11	57.5134	pfam00249	Myb_DNA-binding	-	cl47520
PnMYB80	non-specific	372817	17	76	1.56E-10	55.779	pfam13921	Myb_DNA-bind_6	-	cl21498
PnMYB80	superfamily	473887	17	76	1.56E-10	55.779	cl21498	SANT superfamily	-	-
PnMYB80	specific	197842	14	64	2.99E-10	54.9225	smart00717	SANT	-	cl21498
PnMYB80	specific	238096	16	62	1.08E-09	53.3482	cd00167	SANT	-	cl21498
PnMYB80	non-specific	212558	16	60	0.00118138	36.3911	cd11660	SANT_TRF	-	cl21498
PnMYB81	specific	459731	14	62	6.18E-12	59.4394	pfam00249	Myb_DNA-binding	-	cl47520
PnMYB81	superfamily	459731	14	62	6.18E-12	59.4394	cl47520	Myb_DNA-binding superfamily	-	-
PnMYB81	non-specific	459731	68	115	6.63E-12	59.0542	pfam00249	Myb_DNA-binding	-	cl47520
PnMYB81	non-specific	372817	17	77	6.22E-10	54.2382	pfam13921	Myb_DNA-bind_6	-	cl21498
PnMYB81	superfamily	473887	17	77	6.22E-10	54.2382	cl21498	SANT superfamily	-	-
PnMYB81	specific	197842	14	64	2.76E-09	51.8409	smart00717	SANT	-	cl21498
PnMYB81	specific	238096	71	115	6.98E-09	50.6518	cd00167	SANT	-	cl21498
PnMYB81	non-specific	238096	16	62	2.48E-08	49.111	cd00167	SANT	-	cl21498
PnMYB81	non-specific	197842	71	115	2.52E-08	49.5297	smart00717	SANT	-	cl21498
PnMYB82	specific	459731	3	50	1.00E-11	53.6614	pfam00249	Myb_DNA-binding	-	cl47520
PnMYB82	superfamily	459731	3	50	1.00E-11	53.6614	cl47520	Myb_DNA-binding superfamily	-	-
PnMYB82	specific	238096	6	50	2.68E-10	50.2666	cd00167	SANT	-	cl21498
PnMYB82	superfamily	473887	6	50	2.68E-10	50.2666	cl21498	SANT superfamily	-	-
PnMYB82	specific	197842	3	52	3.51E-10	49.9149	smart00717	SANT	-	cl21498
PnMYB82	non-specific	372817	6	64	1.53E-09	48.4603	pfam13921	Myb_DNA-bind_6	-	cl21498
PnMYB83	specific	372817	95	152	1.27E-17	76.1946	pfam13921	Myb_DNA-bind_6	-	cl21498
PnMYB83	superfamily	473887	95	152	1.27E-17	76.1946	cl21498	SANT superfamily	-	-
PnMYB83	non-specific	459731	92	138	1.61E-17	75.6178	pfam00249	Myb_DNA-binding	-	cl47520
PnMYB83	superfamily	459731	92	138	1.61E-17	75.6178	cl47520	Myb_DNA-binding superfamily	-	-
PnMYB83	specific	197842	92	140	8.87E-17	73.4121	smart00717	SANT	-	cl21498
PnMYB83	non-specific	459731	146	189	3.14E-16	71.7658	pfam00249	Myb_DNA-binding	-	cl47520
PnMYB83	specific	238096	94	136	6.79E-16	71.0674	cd00167	SANT	-	cl21498
PnMYB83	non-specific	197842	145	191	1.84E-11	58.7745	smart00717	SANT	-	cl21498
PnMYB83	non-specific	238096	146	189	2.90E-11	57.9706	cd00167	SANT	-	cl21498
PnMYB83	non-specific	212558	94	136	5.39E-06	43.3247	cd11660	SANT_TRF	-	cl21498
PnMYB83	non-specific	212558	145	185	0.00281107	35.6207	cd11660	SANT_TRF	-	cl21498
PnMYB84	specific	459731	67	111	3.90E-14	65.6026	pfam00249	Myb_DNA-binding	-	cl47520
PnMYB84	superfamily	459731	67	111	3.90E-14	65.6026	cl47520	Myb_DNA-binding superfamily	-	-
PnMYB84	non-specific	459731	14	61	2.04E-12	60.9802	pfam00249	Myb_DNA-binding	-	cl47520
PnMYB84	specific	197842	14	63	4.79E-11	57.2337	smart00717	SANT	-	cl21498
PnMYB84	superfamily	473887	14	63	4.79E-11	57.2337	cl21498	SANT superfamily	-	-
PnMYB84	specific	238096	70	111	1.85E-10	55.6594	cd00167	SANT	-	cl21498
PnMYB84	non-specific	238096	16	61	2.08E-10	55.2742	cd00167	SANT	-	cl21498
PnMYB84	non-specific	197842	67	111	2.39E-10	55.3077	smart00717	SANT	-	cl21498
PnMYB84	non-specific	372817	17	78	1.02E-08	51.1567	pfam13921	Myb_DNA-bind_6	-	cl21498
PnMYB85	specific	459731	14	62	1.96E-13	61.3654	pfam00249	Myb_DNA-binding	-	cl47520
PnMYB85	superfamily	459731	14	62	1.96E-13	61.3654	cl47520	Myb_DNA-binding superfamily	-	-
PnMYB85	non-specific	372817	17	76	8.27E-12	57.705	pfam13921	Myb_DNA-bind_6	-	cl21498
PnMYB85	superfamily	473887	17	76	8.27E-12	57.705	cl21498	SANT superfamily	-	-
PnMYB85	specific	197842	14	64	5.20E-10	52.6113	smart00717	SANT	-	cl21498
PnMYB85	specific	238096	16	62	1.45E-09	51.4222	cd00167	SANT	-	cl21498
PnMYB86	specific	459731	61	106	1.67E-14	65.6026	pfam00249	Myb_DNA-binding	-	cl47520
PnMYB86	superfamily	459731	61	106	1.67E-14	65.6026	cl47520	Myb_DNA-binding superfamily	-	-
PnMYB86	specific	197842	61	108	7.60E-11	56.0781	smart00717	SANT	-	cl21498
PnMYB86	superfamily	473887	61	108	7.60E-11	56.0781	cl21498	SANT superfamily	-	-
PnMYB86	specific	238096	63	106	1.44E-10	55.2742	cd00167	SANT	-	cl21498
PnMYB86	non-specific	197842	8	57	3.63E-09	51.4557	smart00717	SANT	-	cl21498
PnMYB86	non-specific	459731	8	55	1.25E-08	49.8094	pfam00249	Myb_DNA-binding	-	cl47520
PnMYB86	non-specific	238096	10	55	2.47E-08	49.111	cd00167	SANT	-	cl21498
PnMYB86	non-specific	372817	11	72	1.43E-05	41.5267	pfam13921	Myb_DNA-bind_6	-	cl21498
PnMYB86	non-specific	372817	65	114	0.00068806	36.9043	pfam13921	Myb_DNA-bind_6	-	cl21498
PnMYB87	specific	459731	67	110	2.46E-14	65.2174	pfam00249	Myb_DNA-binding	-	cl47520
PnMYB87	superfamily	459731	67	110	2.46E-14	65.2174	cl47520	Myb_DNA-binding superfamily	-	-
PnMYB87	specific	238096	71	110	9.26E-11	55.6594	cd00167	SANT	-	cl21498
PnMYB87	superfamily	473887	71	110	9.26E-11	55.6594	cl21498	SANT superfamily	-	-
PnMYB87	specific	197842	71	114	1.81E-10	54.9225	smart00717	SANT	-	cl21498
PnMYB87	non-specific	459731	14	61	9.78E-10	52.891	pfam00249	Myb_DNA-binding	-	cl47520
PnMYB87	non-specific	197842	14	63	2.35E-05	40.6701	smart00717	SANT	-	cl21498
PnMYB87	non-specific	238096	16	61	4.71E-05	39.8662	cd00167	SANT	-	cl21498
PnMYB87	non-specific	372817	17	75	0.000848305	36.9043	pfam13921	Myb_DNA-bind_6	-	cl21498
PnMYB88	specific	459731	68	113	1.36E-15	69.0694	pfam00249	Myb_DNA-binding	-	cl47520
PnMYB88	superfamily	459731	68	113	1.36E-15	69.0694	cl47520	Myb_DNA-binding superfamily	-	-
PnMYB88	specific	197842	68	115	4.33E-10	54.1521	smart00717	SANT	-	cl21498
PnMYB88	superfamily	473887	68	115	4.33E-10	54.1521	cl21498	SANT superfamily	-	-
PnMYB88	specific	238096	70	113	2.37E-09	51.8074	cd00167	SANT	-	cl21498
PnMYB88	non-specific	372817	71	127	1.22E-08	50.3863	pfam13921	Myb_DNA-bind_6	-	cl21498
PnMYB88	non-specific	238096	18	62	4.66E-08	48.3406	cd00167	SANT	-	cl21498
PnMYB88	non-specific	197842	15	64	5.18E-08	48.3741	smart00717	SANT	-	cl21498
PnMYB88	non-specific	372817	18	79	1.95E-07	46.9195	pfam13921	Myb_DNA-bind_6	-	cl21498
PnMYB89	specific	459731	68	113	2.43E-15	68.6842	pfam00249	Myb_DNA-binding	-	cl47520
PnMYB89	superfamily	459731	68	113	2.43E-15	68.6842	cl47520	Myb_DNA-binding superfamily	-	-
PnMYB89	non-specific	459731	15	62	6.46E-12	59.4394	pfam00249	Myb_DNA-binding	-	cl47520
PnMYB89	specific	197842	15	64	5.16E-11	56.8485	smart00717	SANT	-	cl21498
PnMYB89	superfamily	473887	15	64	5.16E-11	56.8485	cl21498	SANT superfamily	-	-
PnMYB89	non-specific	197842	68	115	8.08E-11	56.4633	smart00717	SANT	-	cl21498
PnMYB89	specific	238096	17	62	2.56E-10	54.889	cd00167	SANT	-	cl21498
PnMYB89	non-specific	238096	70	113	4.89E-10	54.1186	cd00167	SANT	-	cl21498
PnMYB89	non-specific	372817	18	76	9.28E-10	53.853	pfam13921	Myb_DNA-bind_6	-	cl21498
PnMYB90	specific	459731	70	115	1.19E-13	62.9062	pfam00249	Myb_DNA-binding	-	cl47520
PnMYB90	superfamily	459731	70	115	1.19E-13	62.9062	cl47520	Myb_DNA-binding superfamily	-	-
PnMYB90	non-specific	459731	17	64	5.72E-13	61.3654	pfam00249	Myb_DNA-binding	-	cl47520
PnMYB90	specific	197842	17	66	1.44E-11	57.6189	smart00717	SANT	-	cl21498
PnMYB90	superfamily	473887	17	66	1.44E-11	57.6189	cl21498	SANT superfamily	-	-
PnMYB90	specific	238096	19	64	8.95E-11	55.2742	cd00167	SANT	-	cl21498
PnMYB90	non-specific	197842	70	117	6.89E-09	50.3001	smart00717	SANT	-	cl21498
PnMYB90	non-specific	238096	74	115	8.79E-09	49.8814	cd00167	SANT	-	cl21498
PnMYB90	non-specific	372817	20	78	3.54E-08	48.8455	pfam13921	Myb_DNA-bind_6	-	cl21498
PnMYB90	non-specific	372817	74	123	8.98E-06	41.9119	pfam13921	Myb_DNA-bind_6	-	cl21498
PnMYB90	non-specific	212558	19	62	0.00505805	34.0799	cd11660	SANT_TRF	-	cl21498
PnMYB91	specific	372817	42	102	3.56E-17	72.7278	pfam13921	Myb_DNA-bind_6	-	cl21498
PnMYB91	superfamily	473887	42	102	3.56E-17	72.7278	cl21498	SANT superfamily	-	-
PnMYB91	non-specific	459731	39	85	1.98E-15	67.5286	pfam00249	Myb_DNA-binding	-	cl47520
PnMYB91	superfamily	459731	39	85	1.98E-15	67.5286	cl47520	Myb_DNA-binding superfamily	-	-
PnMYB91	non-specific	459731	93	136	5.32E-15	66.7582	pfam00249	Myb_DNA-binding	-	cl47520
PnMYB91	specific	197842	39	87	5.93E-15	66.4785	smart00717	SANT	-	cl21498
PnMYB91	specific	238096	41	83	1.41E-14	65.2894	cd00167	SANT	-	cl21498
PnMYB91	non-specific	238096	93	136	1.27E-11	57.5854	cd00167	SANT	-	cl21498
PnMYB91	non-specific	197842	92	138	3.36E-11	56.4633	smart00717	SANT	-	cl21498
PnMYB91	non-specific	212558	41	83	1.38E-05	41.3987	cd11660	SANT_TRF	-	cl21498
PnMYB92	specific	459731	10	56	1.06E-18	77.1586	pfam00249	Myb_DNA-binding	-	cl47520
PnMYB92	superfamily	459731	10	56	1.06E-18	77.1586	cl47520	Myb_DNA-binding superfamily	-	-
PnMYB92	non-specific	372817	13	70	1.20E-17	74.6538	pfam13921	Myb_DNA-bind_6	-	cl21498
PnMYB92	superfamily	473887	13	70	1.20E-17	74.6538	cl21498	SANT superfamily	-	-
PnMYB92	specific	197842	10	58	1.96E-17	73.7973	smart00717	SANT	-	cl21498
PnMYB92	specific	238096	12	54	4.84E-17	72.6082	cd00167	SANT	-	cl21498
PnMYB92	non-specific	459731	64	107	4.69E-16	70.225	pfam00249	Myb_DNA-binding	-	cl47520
PnMYB92	non-specific	238096	64	107	1.05E-11	58.3558	cd00167	SANT	-	cl21498
PnMYB92	non-specific	197842	63	109	1.85E-11	58.0041	smart00717	SANT	-	cl21498
PnMYB92	non-specific	212558	12	54	1.22E-06	44.4803	cd11660	SANT_TRF	-	cl21498
PnMYB93	specific	459731	67	112	2.05E-16	72.5362	pfam00249	Myb_DNA-binding	-	cl47520
PnMYB93	superfamily	459731	67	112	2.05E-16	72.5362	cl47520	Myb_DNA-binding superfamily	-	-
PnMYB93	non-specific	459731	14	61	6.26E-13	62.521	pfam00249	Myb_DNA-binding	-	cl47520
PnMYB93	specific	197842	67	114	3.72E-12	60.7005	smart00717	SANT	-	cl21498
PnMYB93	superfamily	473887	67	114	3.72E-12	60.7005	cl21498	SANT superfamily	-	-
PnMYB93	non-specific	197842	14	63	1.08E-11	59.1597	smart00717	SANT	-	cl21498
PnMYB93	non-specific	372817	17	76	1.11E-11	59.631	pfam13921	Myb_DNA-bind_6	-	cl21498
PnMYB93	specific	238096	69	112	1.64E-11	58.741	cd00167	SANT	-	cl21498
PnMYB93	non-specific	238096	16	61	1.65E-11	58.741	cd00167	SANT	-	cl21498
PnMYB94	specific	459731	182	224	1.49E-14	67.5286	pfam00249	Myb_DNA-binding	-	cl47520
PnMYB94	superfamily	459731	182	224	1.49E-14	67.5286	cl47520	Myb_DNA-binding superfamily	-	-
PnMYB94	non-specific	372817	137	193	2.11E-14	67.335	pfam13921	Myb_DNA-bind_6	-	cl21498
PnMYB94	superfamily	473887	137	193	2.11E-14	67.335	cl21498	SANT superfamily	-	-
PnMYB94	specific	197842	182	229	2.63E-12	61.0857	smart00717	SANT	-	cl21498
PnMYB94	specific	238096	184	227	5.83E-12	59.8966	cd00167	SANT	-	cl21498
PnMYB94	non-specific	197842	134	178	1.45E-11	59.1597	smart00717	SANT	-	cl21498
PnMYB94	non-specific	238096	137	176	1.94E-11	58.741	cd00167	SANT	-	cl21498
PnMYB94	non-specific	459731	134	176	1.40E-10	55.9726	pfam00249	Myb_DNA-binding	-	cl47520
PnMYB94	non-specific	372817	185	246	2.88E-06	44.2231	pfam13921	Myb_DNA-bind_6	-	cl21498
PnMYB94	non-specific	212558	137	174	0.000874341	37.1615	cd11660	SANT_TRF	-	cl21498
PnMYB95	specific	459731	70	115	2.18E-15	69.0694	pfam00249	Myb_DNA-binding	-	cl47520
PnMYB95	superfamily	459731	70	115	2.18E-15	69.0694	cl47520	Myb_DNA-binding superfamily	-	-
PnMYB95	specific	197842	70	117	4.42E-11	57.2337	smart00717	SANT	-	cl21498
PnMYB95	superfamily	473887	70	117	4.42E-11	57.2337	cl21498	SANT superfamily	-	-
PnMYB95	specific	238096	72	115	1.88E-10	55.2742	cd00167	SANT	-	cl21498
PnMYB95	non-specific	459731	17	64	1.06E-09	53.2762	pfam00249	Myb_DNA-binding	-	cl47520
PnMYB95	non-specific	372817	20	79	5.18E-09	51.9271	pfam13921	Myb_DNA-bind_6	-	cl21498
PnMYB95	non-specific	197842	17	66	1.58E-07	47.2185	smart00717	SANT	-	cl21498
PnMYB95	non-specific	238096	19	64	2.03E-07	46.7998	cd00167	SANT	-	cl21498
PnMYB96	specific	459731	67	112	4.78E-17	73.6918	pfam00249	Myb_DNA-binding	-	cl47520
PnMYB96	superfamily	459731	67	112	4.78E-17	73.6918	cl47520	Myb_DNA-binding superfamily	-	-
PnMYB96	non-specific	459731	14	61	2.47E-13	63.2914	pfam00249	Myb_DNA-binding	-	cl47520
PnMYB96	specific	197842	67	114	3.51E-13	63.0117	smart00717	SANT	-	cl21498
PnMYB96	superfamily	473887	67	114	3.51E-13	63.0117	cl21498	SANT superfamily	-	-
PnMYB96	specific	238096	69	112	3.76E-12	60.2818	cd00167	SANT	-	cl21498
PnMYB96	non-specific	197842	14	63	4.89E-12	59.9301	smart00717	SANT	-	cl21498
PnMYB96	non-specific	238096	16	61	2.59E-11	57.9706	cd00167	SANT	-	cl21498
PnMYB96	non-specific	372817	17	76	4.24E-10	55.0086	pfam13921	Myb_DNA-bind_6	-	cl21498
PnMYB97	specific	459731	67	112	2.88E-16	70.9954	pfam00249	Myb_DNA-binding	-	cl47520
PnMYB97	superfamily	459731	67	112	2.88E-16	70.9954	cl47520	Myb_DNA-binding superfamily	-	-
PnMYB97	non-specific	459731	14	61	1.57E-12	60.595	pfam00249	Myb_DNA-binding	-	cl47520
PnMYB97	non-specific	372817	17	75	2.59E-12	60.7866	pfam13921	Myb_DNA-bind_6	-	cl21498
PnMYB97	superfamily	473887	17	75	2.59E-12	60.7866	cl21498	SANT superfamily	-	-
PnMYB97	specific	197842	67	114	5.95E-12	59.1597	smart00717	SANT	-	cl21498
PnMYB97	specific	238096	69	112	1.61E-11	57.9706	cd00167	SANT	-	cl21498
PnMYB97	non-specific	197842	14	63	1.59E-10	55.3077	smart00717	SANT	-	cl21498
PnMYB97	non-specific	238096	16	61	9.69E-10	52.963	cd00167	SANT	-	cl21498
PnMYB98	specific	459731	67	112	1.37E-15	69.0694	pfam00249	Myb_DNA-binding	-	cl47520
PnMYB95	specific	459731	70	115	2.18E-15	69.0694	pfam00249	Myb_DNA-binding	-	cl47520
PnMYB95	superfamily	459731	70	115	2.18E-15	69.0694	cl47520	Myb_DNA-binding superfamily	-	-
PnMYB95	specific	197842	70	117	4.42E-11	57.2337	smart00717	SANT	-	cl21498
PnMYB95	superfamily	473887	70	117	4.42E-11	57.2337	cl21498	SANT superfamily	-	-
PnMYB95	specific	238096	72	115	1.88E-10	55.2742	cd00167	SANT	-	cl21498
PnMYB95	non-specific	459731	17	64	1.06E-09	53.2762	pfam00249	Myb_DNA-binding	-	cl47520
PnMYB95	non-specific	372817	20	79	5.18E-09	51.9271	pfam13921	Myb_DNA-bind_6	-	cl21498
PnMYB95	non-specific	197842	17	66	1.58E-07	47.2185	smart00717	SANT	-	cl21498
PnMYB95	non-specific	238096	19	64	2.03E-07	46.7998	cd00167	SANT	-	cl21498
PnMYB96	specific	459731	67	112	4.78E-17	73.6918	pfam00249	Myb_DNA-binding	-	cl47520
PnMYB96	superfamily	459731	67	112	4.78E-17	73.6918	cl47520	Myb_DNA-binding superfamily	-	-
PnMYB96	non-specific	459731	14	61	2.47E-13	63.2914	pfam00249	Myb_DNA-binding	-	cl47520
PnMYB96	specific	197842	67	114	3.51E-13	63.0117	smart00717	SANT	-	cl21498
PnMYB96	superfamily	473887	67	114	3.51E-13	63.0117	cl21498	SANT superfamily	-	-
PnMYB96	specific	238096	69	112	3.76E-12	60.2818	cd00167	SANT	-	cl21498
PnMYB96	non-specific	197842	14	63	4.89E-12	59.9301	smart00717	SANT	-	cl21498
PnMYB96	non-specific	238096	16	61	2.59E-11	57.9706	cd00167	SANT	-	cl21498
PnMYB96	non-specific	372817	17	76	4.24E-10	55.0086	pfam13921	Myb_DNA-bind_6	-	cl21498
PnMYB97	specific	459731	67	112	2.88E-16	70.9954	pfam00249	Myb_DNA-binding	-	cl47520
PnMYB97	superfamily	459731	67	112	2.88E-16	70.9954	cl47520	Myb_DNA-binding superfamily	-	-
PnMYB97	non-specific	459731	14	61	1.57E-12	60.595	pfam00249	Myb_DNA-binding	-	cl47520
PnMYB97	non-specific	372817	17	75	2.59E-12	60.7866	pfam13921	Myb_DNA-bind_6	-	cl21498
PnMYB97	superfamily	473887	17	75	2.59E-12	60.7866	cl21498	SANT superfamily	-	-
PnMYB97	specific	197842	67	114	5.95E-12	59.1597	smart00717	SANT	-	cl21498
PnMYB97	specific	238096	69	112	1.61E-11	57.9706	cd00167	SANT	-	cl21498
PnMYB97	non-specific	197842	14	63	1.59E-10	55.3077	smart00717	SANT	-	cl21498
PnMYB97	non-specific	238096	16	61	9.69E-10	52.963	cd00167	SANT	-	cl21498
PnMYB98	superfamily	459731	67	112	1.37E-15	69.0694	cl47520	Myb_DNA-binding superfamily	-	-
PnMYB98	specific	197842	67	114	3.08E-11	57.2337	smart00717	SANT	-	cl21498
PnMYB98	superfamily	473887	67	114	3.08E-11	57.2337	cl21498	SANT superfamily	-	-
PnMYB98	specific	238096	71	112	8.57E-11	56.0446	cd00167	SANT	-	cl21498
PnMYB98	non-specific	459731	14	61	5.11E-10	54.0466	pfam00249	Myb_DNA-binding	-	cl47520
PnMYB98	non-specific	197842	14	63	3.34E-08	48.7593	smart00717	SANT	-	cl21498
PnMYB98	non-specific	238096	16	61	1.14E-07	47.185	cd00167	SANT	-	cl21498
PnMYB98	non-specific	372817	71	119	8.82E-07	45.3787	pfam13921	Myb_DNA-bind_6	-	cl21498
PnMYB98	non-specific	372817	17	75	6.60E-06	42.6823	pfam13921	Myb_DNA-bind_6	-	cl21498
PnMYB99	specific	459731	68	113	1.63E-16	71.7658	pfam00249	Myb_DNA-binding	-	cl47520
PnMYB99	superfamily	459731	68	113	1.63E-16	71.7658	cl47520	Myb_DNA-binding superfamily	-	-
PnMYB99	specific	197842	68	115	1.92E-11	58.0041	smart00717	SANT	-	cl21498
PnMYB99	superfamily	473887	68	115	1.92E-11	58.0041	cl21498	SANT superfamily	-	-
PnMYB99	non-specific	459731	14	62	4.00E-11	57.1282	pfam00249	Myb_DNA-binding	-	cl47520
PnMYB99	non-specific	372817	17	79	6.54E-11	56.9346	pfam13921	Myb_DNA-bind_6	-	cl21498
PnMYB99	specific	238096	70	113	8.67E-11	56.0446	cd00167	SANT	-	cl21498
PnMYB99	non-specific	197842	14	64	5.95E-09	51.0705	smart00717	SANT	-	cl21498
PnMYB99	non-specific	238096	16	62	1.86E-08	49.4962	cd00167	SANT	-	cl21498
PnMYB100	non-specific	178751	5	217	1.63E-63	200.303	PLN03212	PLN03212	-	cl31985
PnMYB100	superfamily	178751	5	217	1.63E-63	200.303	cl31985	PLN03212 superfamily	-	-
PnMYB100	specific	459731	67	112	6.18E-15	67.5286	pfam00249	Myb_DNA-binding	-	cl47520
PnMYB100	superfamily	459731	67	112	6.18E-15	67.5286	cl47520	Myb_DNA-binding superfamily	-	-
PnMYB100	specific	238096	71	112	1.67E-11	57.9706	cd00167	SANT	-	cl21498
PnMYB100	superfamily	473887	71	112	1.67E-11	57.9706	cl21498	SANT superfamily	-	-
PnMYB100	specific	197842	71	114	2.63E-11	57.6189	smart00717	SANT	-	cl21498
PnMYB100	non-specific	197842	14	63	1.75E-09	52.6113	smart00717	SANT	-	cl21498
PnMYB100	non-specific	238096	16	61	1.20E-08	50.2666	cd00167	SANT	-	cl21498
PnMYB100	non-specific	372817	17	78	2.25E-07	46.9195	pfam13921	Myb_DNA-bind_6	-	cl21498
PnMYB101	specific	459731	93	136	9.87E-15	68.299	pfam00249	Myb_DNA-binding	-	cl47520
PnMYB101	superfamily	459731	93	136	9.87E-15	68.299	cl47520	Myb_DNA-binding superfamily	-	-
PnMYB101	non-specific	459731	40	87	1.66E-13	64.8322	pfam00249	Myb_DNA-binding	-	cl47520
PnMYB101	specific	197842	40	89	4.30E-13	63.7821	smart00717	SANT	-	cl21498
PnMYB101	superfamily	473887	40	89	4.30E-13	63.7821	cl21498	SANT superfamily	-	-
PnMYB101	non-specific	372817	43	104	5.17E-12	60.7866	pfam13921	Myb_DNA-bind_6	-	cl21498
PnMYB101	specific	238096	42	87	1.90E-11	58.741	cd00167	SANT	-	cl21498
PnMYB101	non-specific	197842	93	140	1.95E-10	56.0781	smart00717	SANT	-	cl21498
PnMYB101	non-specific	238096	95	136	4.42E-09	52.1926	cd00167	SANT	-	cl21498
PnMYB101	non-specific	212558	42	85	2.94E-07	47.1767	cd11660	SANT_TRF	-	cl21498
PnMYB102	specific	372817	22	82	3.10E-12	60.7866	pfam13921	Myb_DNA-bind_6	-	cl21498
PnMYB102	superfamily	473887	22	82	3.10E-12	60.7866	cl21498	SANT superfamily	-	-
PnMYB102	specific	197842	19	68	4.34E-12	59.9301	smart00717	SANT	-	cl21498
PnMYB102	non-specific	459731	74	114	2.30E-11	57.8986	pfam00249	Myb_DNA-binding	-	cl47520
PnMYB102	superfamily	459731	74	114	2.30E-11	57.8986	cl47520	Myb_DNA-binding superfamily	-	-
PnMYB102	specific	238096	21	66	3.80E-11	57.2002	cd00167	SANT	-	cl21498
PnMYB102	non-specific	459731	19	66	5.15E-10	54.0466	pfam00249	Myb_DNA-binding	-	cl47520
PnMYB102	non-specific	238096	75	114	7.12E-10	53.7334	cd00167	SANT	-	cl21498
PnMYB102	non-specific	197842	73	114	5.63E-09	51.4557	smart00717	SANT	-	cl21498
PnMYB102	non-specific	212558	21	67	0.000112677	39.0875	cd11660	SANT_TRF	-	cl21498
PnMYB103	specific	459731	81	124	3.25E-15	68.6842	pfam00249	Myb_DNA-binding	-	cl47520
PnMYB103	superfamily	459731	81	124	3.25E-15	68.6842	cl47520	Myb_DNA-binding superfamily	-	-
PnMYB103	non-specific	372817	31	89	3.13E-11	58.0902	pfam13921	Myb_DNA-bind_6	-	cl21498
PnMYB103	superfamily	473887	31	89	3.13E-11	58.0902	cl21498	SANT superfamily	-	-
PnMYB103	specific	197842	81	128	7.62E-11	56.4633	smart00717	SANT	-	cl21498
PnMYB103	non-specific	459731	28	75	2.21E-10	55.2022	pfam00249	Myb_DNA-binding	-	cl47520
PnMYB103	specific	238096	83	123	5.32E-10	54.1186	cd00167	SANT	-	cl21498
PnMYB103	non-specific	197842	28	77	9.74E-09	50.6853	smart00717	SANT	-	cl21498
PnMYB103	non-specific	238096	31	75	1.58E-08	49.8814	cd00167	SANT	-	cl21498
PnMYB104	specific	372817	36	94	1.67E-15	70.4166	pfam13921	Myb_DNA-bind_6	-	cl21498
PnMYB104	superfamily	473887	36	94	1.67E-15	70.4166	cl21498	SANT superfamily	-	-
PnMYB104	non-specific	459731	85	130	1.72E-15	69.8398	pfam00249	Myb_DNA-binding	-	cl47520
PnMYB104	superfamily	459731	85	130	1.72E-15	69.8398	cl47520	Myb_DNA-binding superfamily	-	-
PnMYB104	non-specific	459731	33	79	1.94E-15	69.4546	pfam00249	Myb_DNA-binding	-	cl47520
PnMYB104	specific	197842	33	81	1.58E-14	67.2489	smart00717	SANT	-	cl21498
PnMYB104	specific	238096	35	77	7.04E-14	65.2894	cd00167	SANT	-	cl21498
PnMYB104	non-specific	197842	86	132	3.41E-12	60.7005	smart00717	SANT	-	cl21498
PnMYB104	non-specific	238096	87	130	3.69E-12	60.2818	cd00167	SANT	-	cl21498
PnMYB104	non-specific	212558	35	77	0.00507611	34.8503	cd11660	SANT_TRF	-	cl21498
PnMYB105	specific	459731	89	134	4.63E-14	63.6766	pfam00249	Myb_DNA-binding	-	cl47520
PnMYB105	superfamily	459731	89	134	4.63E-14	63.6766	cl47520	Myb_DNA-binding superfamily	-	-
PnMYB105	non-specific	459731	36	83	9.00E-11	54.817	pfam00249	Myb_DNA-binding	-	cl47520
PnMYB105	specific	197842	36	85	6.71E-10	52.6113	smart00717	SANT	-	cl21498
PnMYB105	superfamily	473887	36	85	6.71E-10	52.6113	cl21498	SANT superfamily	-	-
PnMYB105	specific	238096	93	134	1.93E-09	51.4222	cd00167	SANT	-	cl21498
PnMYB105	non-specific	238096	38	83	2.94E-09	51.037	cd00167	SANT	-	cl21498
PnMYB105	non-specific	197842	89	136	3.27E-09	50.6853	smart00717	SANT	-	cl21498
PnMYB105	non-specific	372817	39	97	3.79E-06	43.0675	pfam13921	Myb_DNA-bind_6	-	cl21498
PnMYB106	specific	459731	31	78	1.09E-13	64.447	pfam00249	Myb_DNA-binding	-	cl47520
PnMYB106	superfamily	459731	31	78	1.09E-13	64.447	cl47520	Myb_DNA-binding superfamily	-	-
PnMYB106	specific	197842	31	80	3.62E-13	63.0117	smart00717	SANT	-	cl21498
PnMYB106	superfamily	473887	31	80	3.62E-13	63.0117	cl21498	SANT superfamily	-	-
PnMYB106	specific	238096	33	78	1.43E-12	61.4374	cd00167	SANT	-	cl21498
PnMYB106	non-specific	372817	34	88	8.36E-10	53.853	pfam13921	Myb_DNA-bind_6	-	cl21498
PnMYB106	non-specific	212558	33	76	0.00381778	34.8503	cd11660	SANT_TRF	-	cl21498

## Sheet: Table S4
Table S4.The number of cis-acting elements of PnMYB genes
Element	Description	Gene number	Element number	category
AAAC-motif	light responsive element	1	1	Biological and abiotic stresses
ACA-motif	part of gapA in (gapA-CMA1) involved with light responsiveness	1	1	Biological and abiotic stresses
chs-Unit 1 m1	part of a light responsive element	1	1	Biological and abiotic stresses
chs-CMA2c	part of a light responsive element	1	1	Biological and abiotic stresses
AuxRE	part of an auxin-responsive element	1	1	Hormone response
TGA-box	part of an auxin-responsive element	1	1	Hormone response
AACA_motif	involved in endosperm-specific negative expression	2	1	Growth and development
CAG-motif	part of a light response element	2	2	Biological and abiotic stresses
SARE	cis-acting element involved in salicylic acid responsiveness	2	2	Hormone response
HD-Zip 1	element involved in differentiation of the palisade mesophyll cells	4	6	Growth and development
MSA-like	cis-acting element involved in cell cycle regulation	5	6	Growth and development
3-AF1 binding site	light responsive element	5	5	Biological and abiotic stresses
Box II	part of a light responsive element	6	6	Biological and abiotic stresses
chs-CMA2a	part of a light responsive element	6	6	Biological and abiotic stresses
Gap-box	part of a light responsive element	7	7	Biological and abiotic stresses
WUN-motif	wound-responsive element	7	7	Biological and abiotic stresses
LAMP-element	part of a light responsive element	8	8	Biological and abiotic stresses
GC-motif	enhancer-like element involved in anoxic specific inducibility	8	8	Biological and abiotic stresses
MBSI	MYB binding site involved in flavonoid biosynthetic genes regulation	8	8	Other
RY-element	cis-acting regulatory element involved in seed-specific regulation	10	12	Growth and development
ATC-motif	part of a conserved DNA module involved in light responsiveness	12	13	Biological and abiotic stresses
AT1-motif	part of a light responsive module	14	15	Biological and abiotic stresses
AT-rich sequence	element for maximal elicitor-mediated activation (2copies)	14	15	Other
ATCT-motif	part of a conserved DNA module involved in light responsiveness	17	19	Biological and abiotic stresses
GA-motif	part of a light responsive element	17	18	Biological and abiotic stresses
AuxRR-core	cis-acting regulatory element involved in auxin responsiveness	17	19	Hormone response
ACE	cis-acting element involved in light responsiveness	19	24	Biological and abiotic stresses
GARE-motif	gibberellin-responsive element	19	25	Hormone response
CCAAT-box	MYBHv1 binding site	19	25	Other
TATC-box	cis-acting element involved in gibberellin-responsiveness	20	23	Hormone response
circadian	cis-acting regulatory element involved in circadian control	23	29	Growth and development
CAT-box	cis-acting regulatory element related to meristem expression	24	31	Growth and development
AT-rich element	binding site of AT-rich DNA binding protein (ATBP-1)	24	31	Other
GCN4_motif	cis-regulatory element involved in endosperm expression	27	31	Growth and development
I-box	part of a light responsive element	28	30	Biological and abiotic stresses
MRE	MYB binding site involved in light responsiveness	28	34	Other
LTR	cis-acting element involved in low-temperature responsiveness	28	33	Biological and abiotic stresses
AE-box	part of a module for light response	29	38	Biological and abiotic stresses
chs-CMA1a	part of a light responsive element	29	36	Biological and abiotic stresses
O2-site	cis-acting regulatory element involved in zein metabolism regulation	35	46	Growth and development
TCCC-motif	part of a light responsive element	37	43	Biological and abiotic stresses
TC-rich repeats	cis-acting element involved in defense and stress responsiveness	39	55	Biological and abiotic stresses
P-box	gibberellin-responsive element	39	41	Hormone response
TGA-element	auxin-responsive element	41	64	Hormone response
TCA-element	cis-acting element involved in salicylic acid responsiveness	43	58	Hormone response
GATA-motif	part of a light responsive element	51	70	Biological and abiotic stresses
MBS	MYB binding site involved in drought-inducibility	54	78	Other
TCT-motif	part of a light responsive element	67	101	Biological and abiotic stresses
GT1-motif	light responsive element	68	131	Biological and abiotic stresses
CGTCA-motif	cis-acting regulatory element involved in the MeJA-responsiveness	77	138	Hormone response
TGACG-motif	cis-acting regulatory element involved in the MeJA-responsiveness	77	138	Hormone response
ARE	cis-acting regulatory element essential for the anaerobic induction	82	169	Biological and abiotic stresses
G-box	cis-acting regulatory element involved in light responsiveness	86	229	Biological and abiotic stresses
ABRE	cis-acting element involved in the abscisic acid responsiveness	88	227	Hormone response
Box 4	part of a conserved DNA module involved in light responsiveness	106	644	Biological and abiotic stresses

## Sheet: Table S5
Table S5 .PnMYB cis-acting elements distribution
Gene	Element	Sequence	Start	End	Lian	Description
PnMYB1	MRE	AACCTAA	289	7	+	MYB binding site involved in light responsiveness
PnMYB1	AuxRR-core	GGTCCAT	895	7	-	cis-acting regulatory element involved in auxin responsiveness
PnMYB1	ARE	AAACCA	303	6	+	cis-acting regulatory element essential for the anaerobic induction
PnMYB1	AE-box	AGAAACAA	554	8	-	part of a module for light response
PnMYB1	ABRE	ACGTG	694	5	+	cis-acting element involved in the abscisic acid responsiveness
PnMYB1	TCA-element	CCATCTTTTT	1656	9	-	cis-acting element involved in salicylic acid responsiveness
PnMYB1	TGACG-motif	TGACG	410	5	-	cis-acting regulatory element involved in the MeJA-responsiveness
PnMYB1	Box 4	ATTAAT	581	6	+	part of a conserved DNA module involved in light responsiveness
PnMYB1	Box 4	ATTAAT	1232	6	-	part of a conserved DNA module involved in light responsiveness
PnMYB1	Box 4	ATTAAT	1404	6	-	part of a conserved DNA module involved in light responsiveness
PnMYB1	Box 4	ATTAAT	1528	6	-	part of a conserved DNA module involved in light responsiveness
PnMYB1	Box 4	ATTAAT	1577	6	-	part of a conserved DNA module involved in light responsiveness
PnMYB1	TCCC-motif	TCTCCCT	736	7	-	part of a light responsive element
PnMYB1	GT1-motif	GGTTAA	81	6	+	light responsive element
PnMYB1	GT1-motif	GGTTAA	429	6	+	light responsive element
PnMYB1	G-box	TACGTG	693	6	+	cis-acting regulatory element involved in light responsiveness
PnMYB1	G-box	CACGAC	703	6	-	cis-acting regulatory element involved in light responsiveness
PnMYB1	CGTCA-motif	CGTCA	410	5	+	cis-acting regulatory element involved in the MeJA-responsiveness
PnMYB10	O2-site	GATGA(C/T)(A/G)TG(A/G)	1341	8	+	cis-acting regulatory element involved in zein metabolism regulation
PnMYB10	TCT-motif	TCTTAC	295	6	+	part of a light responsive element
PnMYB10	G-Box	CACGTT	755	6	+	cis-acting regulatory element involved in light responsiveness
PnMYB10	G-Box	CACGTG	1270	6	-	cis-acting regulatory element involved in light responsiveness
PnMYB10	Box 4	ATTAAT	231	6	+	part of a conserved DNA module involved in light responsiveness
PnMYB10	Box 4	ATTAAT	243	6	+	part of a conserved DNA module involved in light responsiveness
PnMYB10	Box 4	ATTAAT	376	6	+	part of a conserved DNA module involved in light responsiveness
PnMYB10	Box 4	ATTAAT	395	6	+	part of a conserved DNA module involved in light responsiveness
PnMYB10	Box 4	ATTAAT	432	6	+	part of a conserved DNA module involved in light responsiveness
PnMYB10	GT1-motif	GGTTAAT	1263	7	-	light responsive element
PnMYB10	GT1-motif	GGTTAA	1264	6	-	light responsive element
PnMYB10	GT1-motif	GGTTAA	1819	6	+	light responsive element
PnMYB10	GT1-motif	GTGTGTGAA	1880	9	+	light responsive element
PnMYB10	MBS	CAACTG	1667	6	+	MYB binding site involved in drought-inducibility
PnMYB10	G-box	CACGTG	1270	6	-	cis-acting regulatory element involved in light responsiveness
PnMYB10	CGTCA-motif	CGTCA	306	5	-	cis-acting regulatory element involved in the MeJA-responsiveness
PnMYB10	CGTCA-motif	CGTCA	458	5	-	cis-acting regulatory element involved in the MeJA-responsiveness
PnMYB10	CGTCA-motif	CGTCA	1403	5	-	cis-acting regulatory element involved in the MeJA-responsiveness
PnMYB10	TCCC-motif	TCTCCCT	1105	7	+	part of a light responsive element
PnMYB10	TGACG-motif	TGACG	306	5	+	cis-acting regulatory element involved in the MeJA-responsiveness
PnMYB10	TGACG-motif	TGACG	458	5	+	cis-acting regulatory element involved in the MeJA-responsiveness
PnMYB10	TGACG-motif	TGACG	1403	5	+	cis-acting regulatory element involved in the MeJA-responsiveness
PnMYB10	GCN4_motif	TGAGTCA	750	7	+	cis-regulatory element involved in endosperm expression
PnMYB10	ARE	AAACCA	1512	6	-	cis-acting regulatory element essential for the anaerobic induction
PnMYB10	ABRE	ACGTG	755	5	-	cis-acting element involved in the abscisic acid responsiveness
PnMYB10	ABRE	CACGTG	1270	6	-	cis-acting element involved in the abscisic acid responsiveness
PnMYB10	ABRE	ACGTG	1271	5	+	cis-acting element involved in the abscisic acid responsiveness
PnMYB10	AT-rich sequence	TAAAATACT	827	9	+	element for maximal elicitor-mediated activation (2copies)
PnMYB10	chs-CMA1a	TTACTTAA	601	8	+	part of a light responsive element
PnMYB10	AuxRR-core	GGTCCAT	1116	7	+	cis-acting regulatory element involved in auxin responsiveness
PnMYB10	GA-motif	ATAGATAA	937	8	-	part of a light responsive element
PnMYB100	GT1-motif	GGTTAA	545	6	+	light responsive element
PnMYB100	G-box	CACGTC	1478	6	-	cis-acting regulatory element involved in light responsiveness
PnMYB100	CGTCA-motif	CGTCA	1488	5	-	cis-acting regulatory element involved in the MeJA-responsiveness
PnMYB100	G-Box	CACGTT	527	6	-	cis-acting regulatory element involved in light responsiveness
PnMYB100	Box 4	ATTAAT	51	6	+	part of a conserved DNA module involved in light responsiveness
PnMYB100	Box 4	ATTAAT	348	6	+	part of a conserved DNA module involved in light responsiveness
PnMYB100	Box 4	ATTAAT	470	6	+	part of a conserved DNA module involved in light responsiveness
PnMYB100	Box 4	ATTAAT	771	6	+	part of a conserved DNA module involved in light responsiveness
PnMYB100	Box 4	ATTAAT	804	6	+	part of a conserved DNA module involved in light responsiveness
PnMYB100	Box 4	ATTAAT	866	6	+	part of a conserved DNA module involved in light responsiveness
PnMYB100	Box 4	ATTAAT	1071	6	-	part of a conserved DNA module involved in light responsiveness
PnMYB100	Box 4	ATTAAT	1139	6	-	part of a conserved DNA module involved in light responsiveness
PnMYB100	Box 4	ATTAAT	1158	6	-	part of a conserved DNA module involved in light responsiveness
PnMYB100	TCT-motif	TCTTAC	321	6	+	part of a light responsive element
PnMYB100	TCT-motif	TCTTAC	1515	6	-	part of a light responsive element
PnMYB100	TGACG-motif	TGACG	1488	5	+	cis-acting regulatory element involved in the MeJA-responsiveness
PnMYB100	GATA-motif	AAGGATAAGG	856	9	-	part of a light responsive element
PnMYB100	GATA-motif	AAGGATAAGG	1083	9	+	part of a light responsive element
PnMYB100	TCA-element	CCATCTTTTT	509	9	+	cis-acting element involved in salicylic acid responsiveness
PnMYB100	chs-CMA1a	TTACTTAA	547	8	-	part of a light responsive element
PnMYB100	AT-rich sequence	TAAAATACT	1146	9	-	element for maximal elicitor-mediated activation (2copies)
PnMYB100	TC-rich repeats	GTTTTCTTAC	317	9	+	cis-acting element involved in defense and stress responsiveness
PnMYB100	ABRE	ACGTG	528	5	+	cis-acting element involved in the abscisic acid responsiveness
PnMYB100	ABRE	ACGTG	1479	5	+	cis-acting element involved in the abscisic acid responsiveness
PnMYB100	ARE	AAACCA	243	6	+	cis-acting regulatory element essential for the anaerobic induction
PnMYB100	ARE	AAACCA	297	6	+	cis-acting regulatory element essential for the anaerobic induction
PnMYB100	ARE	AAACCA	531	6	-	cis-acting regulatory element essential for the anaerobic induction
PnMYB100	ARE	AAACCA	1849	6	-	cis-acting regulatory element essential for the anaerobic induction
PnMYB100	AE-box	AGAAACAA	1708	8	+	part of a module for light response
PnMYB100	ACE	CTAACGTATT	257	9	-	cis-acting element involved in light responsiveness
PnMYB100	ACE	GACACGTATG	1622	9	-	cis-acting element involved in light responsiveness
PnMYB100	I-box	GTATAAGGCC	1802	9	-	part of a light responsive element
PnMYB101	TCCC-motif	TCTCCCT	1889	7	+	part of a light responsive element
PnMYB101	CGTCA-motif	CGTCA	457	5	+	cis-acting regulatory element involved in the MeJA-responsiveness
PnMYB101	CGTCA-motif	CGTCA	1848	5	-	cis-acting regulatory element involved in the MeJA-responsiveness
PnMYB101	MBS	CAACTG	4	6	+	MYB binding site involved in drought-inducibility
PnMYB101	MBS	CAACTG	1914	6	+	MYB binding site involved in drought-inducibility
PnMYB101	G-box	CACGTC	86	6	+	cis-acting regulatory element involved in light responsiveness
PnMYB101	Box 4	ATTAAT	492	6	+	part of a conserved DNA module involved in light responsiveness
PnMYB101	Box 4	ATTAAT	1837	6	-	part of a conserved DNA module involved in light responsiveness
PnMYB101	TCT-motif	TCTTAC	21	6	+	part of a light responsive element
PnMYB101	TGACG-motif	TGACG	457	5	-	cis-acting regulatory element involved in the MeJA-responsiveness
PnMYB101	TGACG-motif	TGACG	1848	5	+	cis-acting regulatory element involved in the MeJA-responsiveness
PnMYB101	LTR	CCGAAA	1773	6	-	cis-acting element involved in low-temperature responsiveness
PnMYB101	GATA-motif	AAGGATAAGG	858	9	-	part of a light responsive element
PnMYB101	TCA-element	TCAGAAGAGG	1782	9	+	cis-acting element involved in salicylic acid responsiveness
PnMYB101	TCA-element	CCATCTTTTT	1864	9	+	cis-acting element involved in salicylic acid responsiveness
PnMYB101	ABRE	ACGTG	86	5	-	cis-acting element involved in the abscisic acid responsiveness
PnMYB101	TC-rich repeats	ATTCTCTAAC	1490	9	+	cis-acting element involved in defense and stress responsiveness
PnMYB101	CAT-box	GCCACT	161	6	+	cis-acting regulatory element related to meristem expression
PnMYB101	GA-motif	ATAGATAA	251	8	+	part of a light responsive element
PnMYB101	I-box	AGATAAGG	858	8	-	part of a light responsive element
PnMYB102	AE-box	AGAAACAA	193	8	+	part of a module for light response
PnMYB102	AE-box	AGAAACTT	296	8	-	part of a module for light response
PnMYB102	GCN4_motif	TGAGTCA	1658	7	+	cis-regulatory element involved in endosperm expression
PnMYB102	CAT-box	GCCACT	1489	6	-	cis-acting regulatory element related to meristem expression
PnMYB102	ARE	AAACCA	240	6	-	cis-acting regulatory element essential for the anaerobic induction
PnMYB102	ARE	AAACCA	1909	6	+	cis-acting regulatory element essential for the anaerobic induction
PnMYB102	ARE	AAACCA	1969	6	-	cis-acting regulatory element essential for the anaerobic induction
PnMYB102	ABRE	ACGTG	1717	5	-	cis-acting element involved in the abscisic acid responsiveness
PnMYB102	MRE	AACCTAA	51	7	-	MYB binding site involved in light responsiveness
PnMYB102	TCT-motif	TCTTAC	565	6	-	part of a light responsive element
PnMYB102	O2-site	GTTGACGTGA	1018	9	-	cis-acting regulatory element involved in zein metabolism regulation
PnMYB102	Box 4	ATTAAT	767	6	+	part of a conserved DNA module involved in light responsiveness
PnMYB102	Box 4	ATTAAT	1121	6	-	part of a conserved DNA module involved in light responsiveness
PnMYB102	Box 4	ATTAAT	1471	6	-	part of a conserved DNA module involved in light responsiveness
PnMYB102	MBS	CAACTG	666	6	-	MYB binding site involved in drought-inducibility
PnMYB102	MBS	CAACTG	867	6	+	MYB binding site involved in drought-inducibility
PnMYB102	G-box	TACGTG	1717	6	-	cis-acting regulatory element involved in light responsiveness
PnMYB102	GT1-motif	GGTTAAT	726	7	-	light responsive element
PnMYB102	GT1-motif	GGTTAA	727	6	-	light responsive element
PnMYB102	P-box	CCTTTTG	1456	7	+	gibberellin-responsive element
PnMYB102	TCA-element	CCATCTTTTT	1553	9	+	cis-acting element involved in salicylic acid responsiveness
PnMYB103	TCA-element	CCATCTTTTT	1813	10	+	cis-acting element involved in salicylic acid responsiveness
PnMYB103	TGACG-motif	TGACG	187	5	-	cis-acting regulatory element involved in the MeJA-responsiveness
PnMYB103	Box 4	ATTAAT	1032	6	-	part of a conserved DNA module involved in light responsiveness
PnMYB103	TCT-motif	TCTTAC	916	6	-	part of a light responsive element
PnMYB103	TCT-motif	TCTTAC	1321	6	-	part of a light responsive element
PnMYB103	P-box	CCTTTTG	1976	7	-	gibberellin-responsive element
PnMYB103	MBS	CAACTG	1921	6	-	MYB binding site involved in drought-inducibility
PnMYB103	G-box	CACGTC	185	6	+	cis-acting regulatory element involved in light responsiveness
PnMYB103	G-box	TACGTG	1293	6	-	cis-acting regulatory element involved in light responsiveness
PnMYB103	G-box	TACGTG	1297	6	+	cis-acting regulatory element involved in light responsiveness
PnMYB103	CGTCA-motif	CGTCA	187	5	+	cis-acting regulatory element involved in the MeJA-responsiveness
PnMYB103	ARE	AAACCA	999	6	+	cis-acting regulatory element essential for the anaerobic induction
PnMYB103	ATCT-motif	AATCTAATCC	790	9	+	part of a conserved DNA module involved in light responsiveness
PnMYB103	TC-rich repeats	GTTTTCTTAC	1796	9	-	cis-acting element involved in defense and stress responsiveness
PnMYB103	AT1-motif	AATTATTTTTTATT	942	13	+	part of a light responsive module
PnMYB103	ABRE	ACGTG	185	5	-	cis-acting element involved in the abscisic acid responsiveness
PnMYB103	ABRE	CGTACGTGCA	1291	9	-	cis-acting element involved in the abscisic acid responsiveness
PnMYB103	ABRE	ACGTG	1293	5	-	cis-acting element involved in the abscisic acid responsiveness
PnMYB103	ABRE	GACACGTACGT	1294	10	-	cis-acting element involved in the abscisic acid responsiveness
PnMYB103	ABRE	ACGTG	1298	5	+	cis-acting element involved in the abscisic acid responsiveness
PnMYB104	TGACG-motif	TGACG	1548	5	-	cis-acting regulatory element involved in the MeJA-responsiveness
PnMYB104	MBS	CAACTG	988	6	-	MYB binding site involved in drought-inducibility
PnMYB104	MBS	CAACTG	1462	6	+	MYB binding site involved in drought-inducibility
PnMYB104	CGTCA-motif	CGTCA	1548	5	+	cis-acting regulatory element involved in the MeJA-responsiveness
PnMYB104	GT1-motif	GGTTAAT	1073	7	+	light responsive element
PnMYB104	TCCC-motif	TCTCCCT	1956	7	-	part of a light responsive element
PnMYB104	Box II	TGGTAATAA	1156	9	+	part of a light responsive element
PnMYB104	Box 4	ATTAAT	245	6	+	part of a conserved DNA module involved in light responsiveness
PnMYB104	Box 4	ATTAAT	359	6	+	part of a conserved DNA module involved in light responsiveness
PnMYB104	Box 4	ATTAAT	1694	6	-	part of a conserved DNA module involved in light responsiveness
PnMYB104	chs-CMA1a	TTACTTAA	446	8	+	part of a light responsive element
PnMYB104	chs-CMA1a	TTACTTAA	1646	8	+	part of a light responsive element
PnMYB104	AE-box	AGAAACTT	1723	8	+	part of a module for light response
PnMYB105	CCAAT-box	CAACGG	689	6	+	MYBHv1 binding site
PnMYB105	MSA-like	(T/C)C(T/C)AACGG(T/C)(T/C)A	687	8.5	+	cis-acting element involved in cell cycle regulation
PnMYB105	ARE	AAACCA	500	6	-	cis-acting regulatory element essential for the anaerobic induction
PnMYB105	TGA-element	AACGAC	1445	6	+	auxin-responsive element
PnMYB105	AT-rich element	ATAGAAATCAA	207	10	-	binding site of AT-rich DNA binding protein (ATBP-1)
PnMYB105	AT-rich element	ATAGAAATCAA	413	10	+	binding site of AT-rich DNA binding protein (ATBP-1)
PnMYB105	GATA-motif	GATAGGA	1213	7	+	part of a light responsive element
PnMYB105	TGACG-motif	TGACG	1439	5	-	cis-acting regulatory element involved in the MeJA-responsiveness
PnMYB105	TGACG-motif	TGACG	1492	5	-	cis-acting regulatory element involved in the MeJA-responsiveness
PnMYB105	TCT-motif	TCTTAC	1885	6	+	part of a light responsive element
PnMYB105	Box 4	ATTAAT	228	6	+	part of a conserved DNA module involved in light responsiveness
PnMYB105	Box 4	ATTAAT	245	6	+	part of a conserved DNA module involved in light responsiveness
PnMYB105	Box 4	ATTAAT	387	6	+	part of a conserved DNA module involved in light responsiveness
PnMYB105	Box 4	ATTAAT	704	6	+	part of a conserved DNA module involved in light responsiveness
PnMYB105	Box 4	ATTAAT	729	6	+	part of a conserved DNA module involved in light responsiveness
PnMYB105	Box 4	ATTAAT	961	6	+	part of a conserved DNA module involved in light responsiveness
PnMYB105	Box 4	ATTAAT	1037	6	-	part of a conserved DNA module involved in light responsiveness
PnMYB105	Box 4	ATTAAT	1164	6	-	part of a conserved DNA module involved in light responsiveness
PnMYB105	Box 4	ATTAAT	1660	6	-	part of a conserved DNA module involved in light responsiveness
PnMYB105	Box 4	ATTAAT	1951	6	-	part of a conserved DNA module involved in light responsiveness
PnMYB105	Box 4	ATTAAT	1955	6	-	part of a conserved DNA module involved in light responsiveness
PnMYB105	GT1-motif	GGTTAA	461	6	-	light responsive element
PnMYB105	G-box	CACGAC	1495	6	+	cis-acting regulatory element involved in light responsiveness
PnMYB105	G-box	CACGAC	1501	6	+	cis-acting regulatory element involved in light responsiveness
PnMYB105	G-box	CACGAC	1507	6	+	cis-acting regulatory element involved in light responsiveness
PnMYB105	CGTCA-motif	CGTCA	1439	5	+	cis-acting regulatory element involved in the MeJA-responsiveness
PnMYB105	CGTCA-motif	CGTCA	1492	5	+	cis-acting regulatory element involved in the MeJA-responsiveness
PnMYB106	TCT-motif	TCTTAC	1876	6	+	part of a light responsive element
PnMYB106	Box 4	ATTAAT	916	6	+	part of a conserved DNA module involved in light responsiveness
PnMYB106	Box 4	ATTAAT	1365	6	-	part of a conserved DNA module involved in light responsiveness
PnMYB106	Box 4	ATTAAT	1693	6	-	part of a conserved DNA module involved in light responsiveness
PnMYB106	Box 4	ATTAAT	1991	6	-	part of a conserved DNA module involved in light responsiveness
PnMYB106	Box 4	ATTAAT	1995	6	-	part of a conserved DNA module involved in light responsiveness
PnMYB106	GT1-motif	GGTTAA	165	6	-	light responsive element
PnMYB106	AT-rich element	ATAGAAATCAA	364	10	+	binding site of AT-rich DNA binding protein (ATBP-1)
PnMYB106	AT-rich element	ATAGAAATCAA	871	10	-	binding site of AT-rich DNA binding protein (ATBP-1)
PnMYB106	AE-box	AGAAACAA	1889	8	-	part of a module for light response
PnMYB106	AE-box	AGAAACAA	1912	8	-	part of a module for light response
PnMYB106	ARE	AAACCA	541	6	-	cis-acting regulatory element essential for the anaerobic induction
PnMYB106	ARE	AAACCA	888	6	-	cis-acting regulatory element essential for the anaerobic induction
PnMYB106	CAT-box	GCCACT	1613	6	+	cis-acting regulatory element related to meristem expression
PnMYB106	TGA-element	AACGAC	1220	6	+	auxin-responsive element
PnMYB106	GARE-motif	TCTGTTG	1908	7	+	gibberellin-responsive element
PnMYB106	CCAAT-box	CAACGG	581	6	+	MYBHv1 binding site
PnMYB106	circadian	CAAAGATATC	1933	9	+	cis-acting regulatory element involved in circadian control
PnMYB11	ARE	AAACCA	1522	6	-	cis-acting regulatory element essential for the anaerobic induction
PnMYB11	Box 4	ATTAAT	332	6	+	part of a conserved DNA module involved in light responsiveness
PnMYB11	Box 4	ATTAAT	534	6	+	part of a conserved DNA module involved in light responsiveness
PnMYB11	Box 4	ATTAAT	1190	6	-	part of a conserved DNA module involved in light responsiveness
PnMYB11	AT1-motif	AATTATTTTTTATT	380	13	-	part of a light responsive module
PnMYB11	AT1-motif	AATTATTTTTTATT	516	14	-	part of a light responsive module
PnMYB11	CGTCA-motif	CGTCA	1588	5	-	cis-acting regulatory element involved in the MeJA-responsiveness
PnMYB11	AT-rich sequence	TAAAATACT	453	9	-	element for maximal elicitor-mediated activation (2copies)
PnMYB11	P-box	CCTTTTG	24	7	+	gibberellin-responsive element
PnMYB11	AT-rich element	ATAGAAATCAA	905	10	+	binding site of AT-rich DNA binding protein (ATBP-1)
PnMYB11	TGACG-motif	TGACG	1588	5	+	cis-acting regulatory element involved in the MeJA-responsiveness
PnMYB12	L-box	ATCCCACCTAC	146	10	-	part of a light responsive element
PnMYB12	CCAAT-box	CAACGG	83	6	+	MYBHv1 binding site
PnMYB12	CCAAT-box	CAACGG	833	6	+	MYBHv1 binding site
PnMYB12	CCAAT-box	CAACGG	964	6	+	MYBHv1 binding site
PnMYB12	ABRE	ACGTG	1178	5	+	cis-acting element involved in the abscisic acid responsiveness
PnMYB12	RY-element	CATGCATG	818	8	+	cis-acting regulatory element involved in seed-specific regulation
PnMYB12	TC-rich repeats	ATTCTCTAAC	172	9	+	cis-acting element involved in defense and stress responsiveness
PnMYB12	CAT-box	GCCACT	290	6	+	cis-acting regulatory element related to meristem expression
PnMYB12	ARE	AAACCA	51	6	-	cis-acting regulatory element essential for the anaerobic induction
PnMYB12	TATC-box	TATCCCA	10	7	+	cis-acting element involved in gibberellin-responsiveness
PnMYB12	TATC-box	TATCCCA	151	7	-	cis-acting element involved in gibberellin-responsiveness
PnMYB12	TGACG-motif	TGACG	413	5	+	cis-acting regulatory element involved in the MeJA-responsiveness
PnMYB12	TGACG-motif	TGACG	662	5	-	cis-acting regulatory element involved in the MeJA-responsiveness
PnMYB12	TGACG-motif	TGACG	1653	5	-	cis-acting regulatory element involved in the MeJA-responsiveness
PnMYB12	CGTCA-motif	CGTCA	413	5	-	cis-acting regulatory element involved in the MeJA-responsiveness
PnMYB12	CGTCA-motif	CGTCA	662	5	+	cis-acting regulatory element involved in the MeJA-responsiveness
PnMYB12	CGTCA-motif	CGTCA	1653	5	+	cis-acting regulatory element involved in the MeJA-responsiveness
PnMYB12	G-box	CACGAC	892	6	-	cis-acting regulatory element involved in light responsiveness
PnMYB12	G-box	CACGAC	952	6	-	cis-acting regulatory element involved in light responsiveness
PnMYB12	MBS	CAACTG	1869	6	+	MYB binding site involved in drought-inducibility
PnMYB12	GT1-motif	GGTTAA	591	6	+	light responsive element
PnMYB12	GT1-motif	GGTTAA	1019	6	+	light responsive element
PnMYB12	GT1-motif	GGTTAA	1788	6	+	light responsive element
PnMYB12	Box 4	ATTAAT	1558	6	-	part of a conserved DNA module involved in light responsiveness
PnMYB12	G-Box	CACGTT	1177	6	-	cis-acting regulatory element involved in light responsiveness
PnMYB13	ABRE	ACGTG	568	5	+	cis-acting element involved in the abscisic acid responsiveness
PnMYB13	ABRE	ACGTG	912	5	-	cis-acting element involved in the abscisic acid responsiveness
PnMYB13	TGA-element	AACGAC	532	6	-	auxin-responsive element
PnMYB13	TGA-element	AACGAC	655	6	+	auxin-responsive element
PnMYB13	ATCT-motif	AATCTAATCC	115	9	+	part of a conserved DNA module involved in light responsiveness
PnMYB13	GCN4_motif	TGAGTCA	1265	7	-	cis-regulatory element involved in endosperm expression
PnMYB13	I-box	ccttatcct	78	9	+	part of a light responsive element
PnMYB13	G-box	CACGTC	567	6	-	cis-acting regulatory element involved in light responsiveness
PnMYB13	G-box	CACGTC	912	6	+	cis-acting regulatory element involved in light responsiveness
PnMYB13	CGTCA-motif	CGTCA	432	5	-	cis-acting regulatory element involved in the MeJA-responsiveness
PnMYB13	CGTCA-motif	CGTCA	1178	5	+	cis-acting regulatory element involved in the MeJA-responsiveness
PnMYB13	CGTCA-motif	CGTCA	1650	5	+	cis-acting regulatory element involved in the MeJA-responsiveness
PnMYB13	CGTCA-motif	CGTCA	1674	5	+	cis-acting regulatory element involved in the MeJA-responsiveness
PnMYB13	P-box	CCTTTTG	1293	7	-	gibberellin-responsive element
PnMYB13	O2-site	GATGACATGG	888	9	+	cis-acting regulatory element involved in zein metabolism regulation
PnMYB13	GATT-motif	CTCCTGATTGGA	21	12	-	part of a light responsive element
PnMYB13	GATA-motif	AAGGATAAGG	78	9	-	part of a light responsive element
PnMYB13	TGACG-motif	TGACG	432	5	+	cis-acting regulatory element involved in the MeJA-responsiveness
PnMYB13	TGACG-motif	TGACG	1178	5	-	cis-acting regulatory element involved in the MeJA-responsiveness
PnMYB13	TGACG-motif	TGACG	1650	5	-	cis-acting regulatory element involved in the MeJA-responsiveness
PnMYB13	TGACG-motif	TGACG	1674	5	-	cis-acting regulatory element involved in the MeJA-responsiveness
PnMYB14	TCT-motif	TCTTAC	523	6	-	part of a light responsive element
PnMYB14	TCT-motif	TCTTAC	1694	6	-	part of a light responsive element
PnMYB14	O2-site	GTTGACGTGA	394	9	-	cis-acting regulatory element involved in zein metabolism regulation
PnMYB14	O2-site	GATGATGTGG	527	9	+	cis-acting regulatory element involved in zein metabolism regulation
PnMYB14	G-Box	CACGTT	648	6	+	cis-acting regulatory element involved in light responsiveness
PnMYB14	G-Box	CACGTT	1662	6	-	cis-acting regulatory element involved in light responsiveness
PnMYB14	Box 4	ATTAAT	32	6	+	part of a conserved DNA module involved in light responsiveness
PnMYB14	Box 4	ATTAAT	479	6	+	part of a conserved DNA module involved in light responsiveness
PnMYB14	Box 4	ATTAAT	1447	6	-	part of a conserved DNA module involved in light responsiveness
PnMYB14	Box 4	ATTAAT	1462	6	-	part of a conserved DNA module involved in light responsiveness
PnMYB14	Box 4	ATTAAT	1595	6	-	part of a conserved DNA module involved in light responsiveness
PnMYB14	Box 4	ATTAAT	1642	6	-	part of a conserved DNA module involved in light responsiveness
PnMYB14	G-box	TAAACGTG	648	8	-	cis-acting regulatory element involved in light responsiveness
PnMYB14	CGTCA-motif	CGTCA	397	5	+	cis-acting regulatory element involved in the MeJA-responsiveness
PnMYB14	CGTCA-motif	CGTCA	408	5	-	cis-acting regulatory element involved in the MeJA-responsiveness
PnMYB14	GT1-motif	GGTTAA	84	6	-	light responsive element
PnMYB14	GT1-motif	GGTTAAT	782	7	-	light responsive element
PnMYB14	GT1-motif	GGTTAA	783	6	-	light responsive element
PnMYB14	GT1-motif	GGTTAA	1704	6	+	light responsive element
PnMYB14	P-box	CCTTTTG	1735	7	-	gibberellin-responsive element
PnMYB14	TCCC-motif	TCTCCCT	1436	7	+	part of a light responsive element
PnMYB14	GATA-motif	GATAGGG	1422	7	-	part of a light responsive element
PnMYB14	LTR	CCGAAA	288	6	+	cis-acting element involved in low-temperature responsiveness
PnMYB14	LTR	CCGAAA	434	6	+	cis-acting element involved in low-temperature responsiveness
PnMYB14	TGACG-motif	TGACG	397	5	-	cis-acting regulatory element involved in the MeJA-responsiveness
PnMYB14	TGACG-motif	TGACG	408	5	+	cis-acting regulatory element involved in the MeJA-responsiveness
PnMYB14	ARE	AAACCA	559	6	-	cis-acting regulatory element essential for the anaerobic induction
PnMYB14	ABRE	ACGTG	648	5	-	cis-acting element involved in the abscisic acid responsiveness
PnMYB14	ABRE	ACGTG	1663	5	+	cis-acting element involved in the abscisic acid responsiveness
PnMYB14	AT-rich sequence	TAAAATACT	937	9	-	element for maximal elicitor-mediated activation (2copies)
PnMYB14	GC-motif	CCCCCG	570	6	-	enhancer-like element involved in anoxic specific inducibility
PnMYB14	ATCT-motif	AATCTAATCC	993	9	+	part of a conserved DNA module involved in light responsiveness
PnMYB14	AuxRR-core	GGTCCAT	1727	7	+	cis-acting regulatory element involved in auxin responsiveness
PnMYB14	MRE	AACCTAA	187	7	-	MYB binding site involved in light responsiveness
PnMYB14	ACE	CTAACGTATT	300	9	-	cis-acting element involved in light responsiveness
PnMYB14	ACE	CTAACGTATT	318	9	-	cis-acting element involved in light responsiveness
PnMYB15	TATC-box	TATCCCA	1285	7	-	cis-acting element involved in gibberellin-responsiveness
PnMYB15	GCN4_motif	TGAGTCA	1246	7	-	cis-regulatory element involved in endosperm expression
PnMYB15	AT1-motif	AATTATTTTTTATT	293	14	+	part of a light responsive module
PnMYB15	TC-rich repeats	GTTTTCTTAC	432	9	-	cis-acting element involved in defense and stress responsiveness
PnMYB15	ABRE	CGTACGTGCA	1397	9	-	cis-acting element involved in the abscisic acid responsiveness
PnMYB15	MSA-like	TCAAACGGT	726	9	+	cis-acting element involved in cell cycle regulation
PnMYB15	Box 4	ATTAAT	26	6	+	part of a conserved DNA module involved in light responsiveness
PnMYB15	Box 4	ATTAAT	570	6	+	part of a conserved DNA module involved in light responsiveness
PnMYB15	Box 4	ATTAAT	942	6	+	part of a conserved DNA module involved in light responsiveness
PnMYB15	Box 4	ATTAAT	1632	6	-	part of a conserved DNA module involved in light responsiveness
PnMYB15	Box 4	ATTAAT	1691	6	-	part of a conserved DNA module involved in light responsiveness
PnMYB15	Box 4	ATTAAT	1904	6	-	part of a conserved DNA module involved in light responsiveness
PnMYB15	Box 4	ATTAAT	1908	6	-	part of a conserved DNA module involved in light responsiveness
PnMYB15	TCT-motif	TCTTAC	432	6	-	part of a light responsive element
PnMYB15	TCT-motif	TCTTAC	1606	6	-	part of a light responsive element
PnMYB15	CGTCA-motif	CGTCA	1674	5	-	cis-acting regulatory element involved in the MeJA-responsiveness
PnMYB15	MBS	CAACTG	676	6	-	MYB binding site involved in drought-inducibility
PnMYB15	TGACG-motif	TGACG	1674	5	+	cis-acting regulatory element involved in the MeJA-responsiveness
PnMYB16	LTR	CCGAAA	356	6	-	cis-acting element involved in low-temperature responsiveness
PnMYB16	G-Box	CACGTT	1268	6	-	cis-acting regulatory element involved in light responsiveness
PnMYB16	Box 4	ATTAAT	33	6	+	part of a conserved DNA module involved in light responsiveness
PnMYB16	Box 4	ATTAAT	220	6	+	part of a conserved DNA module involved in light responsiveness
PnMYB16	Box 4	ATTAAT	479	6	+	part of a conserved DNA module involved in light responsiveness
PnMYB16	Box 4	ATTAAT	516	6	+	part of a conserved DNA module involved in light responsiveness
PnMYB16	Box 4	ATTAAT	520	6	+	part of a conserved DNA module involved in light responsiveness
PnMYB16	Box 4	ATTAAT	1376	6	-	part of a conserved DNA module involved in light responsiveness
PnMYB16	Box 4	ATTAAT	1485	6	-	part of a conserved DNA module involved in light responsiveness
PnMYB16	G-box	TACGTG	1021	6	-	cis-acting regulatory element involved in light responsiveness
PnMYB16	G-box	CACGAC	1287	6	+	cis-acting regulatory element involved in light responsiveness
PnMYB16	AuxRR-core	GGTCCAT	190	7	-	cis-acting regulatory element involved in auxin responsiveness
PnMYB16	GCN4_motif	TGAGTCA	1282	7	+	cis-regulatory element involved in endosperm expression
PnMYB16	ARE	AAACCA	330	6	-	cis-acting regulatory element essential for the anaerobic induction
PnMYB16	ARE	AAACCA	771	6	+	cis-acting regulatory element essential for the anaerobic induction
PnMYB16	ARE	AAACCA	1277	6	-	cis-acting regulatory element essential for the anaerobic induction
PnMYB16	ARE	AAACCA	1884	6	-	cis-acting regulatory element essential for the anaerobic induction
PnMYB16	CAT-box	GCCACT	1652	6	-	cis-acting regulatory element related to meristem expression
PnMYB16	RY-element	CATGCATG	707	8	+	cis-acting regulatory element involved in seed-specific regulation
PnMYB16	RY-element	CATGCATG	711	8	+	cis-acting regulatory element involved in seed-specific regulation
PnMYB16	AT1-motif	AATTATTTTTTATT	143	13	-	part of a light responsive module
PnMYB16	ABRE	CGTACGTGCA	906	9	-	cis-acting element involved in the abscisic acid responsiveness
PnMYB16	ABRE	ACGTG	1021	5	-	cis-acting element involved in the abscisic acid responsiveness
PnMYB16	ABRE	ACGTG	1269	5	+	cis-acting element involved in the abscisic acid responsiveness
PnMYB16	3-AF1 binding site	TAAGAGAGGAA	1251	10	+	light responsive element
PnMYB17	LTR	CCGAAA	677	6	+	cis-acting element involved in low-temperature responsiveness
PnMYB17	GATA-motif	AAGGATAAGG	1589	9	-	part of a light responsive element
PnMYB17	G-Box	CACGTG	337	6	+	cis-acting regulatory element involved in light responsiveness
PnMYB17	G-Box	CACGTG	402	6	+	cis-acting regulatory element involved in light responsiveness
PnMYB17	G-Box	CACGTT	1736	6	-	cis-acting regulatory element involved in light responsiveness
PnMYB17	Box 4	ATTAAT	599	6	+	part of a conserved DNA module involved in light responsiveness
PnMYB17	Box 4	ATTAAT	726	6	+	part of a conserved DNA module involved in light responsiveness
PnMYB17	Box 4	ATTAAT	1814	6	-	part of a conserved DNA module involved in light responsiveness
PnMYB17	O2-site	GATGACATGG	161	9	+	cis-acting regulatory element involved in zein metabolism regulation
PnMYB17	O2-site	GATGATGTGG	1252	9	+	cis-acting regulatory element involved in zein metabolism regulation
PnMYB17	O2-site	GATGA(C/T)(A/G)TG(A/G)	1518	8	-	cis-acting regulatory element involved in zein metabolism regulation
PnMYB17	TCT-motif	TCTTAC	893	6	-	part of a light responsive element
PnMYB17	TCT-motif	TCTTAC	1692	6	-	part of a light responsive element
PnMYB17	TCCC-motif	TCTCCCT	1112	7	-	part of a light responsive element
PnMYB17	P-box	CCTTTTG	391	7	-	gibberellin-responsive element
PnMYB17	GT1-motif	GGTTAA	1427	6	-	light responsive element
PnMYB17	GT1-motif	GGTTAA	1500	6	-	light responsive element
PnMYB17	G-box	ACACGTGT	336	8	+	cis-acting regulatory element involved in light responsiveness
PnMYB17	G-box	CACGTG	337	6	+	cis-acting regulatory element involved in light responsiveness
PnMYB17	G-box	CACGTG	402	6	+	cis-acting regulatory element involved in light responsiveness
PnMYB17	MBS	CAACTG	458	6	-	MYB binding site involved in drought-inducibility
PnMYB17	MBS	CAACTG	1788	6	+	MYB binding site involved in drought-inducibility
PnMYB17	MRE	AACCTAA	79	7	+	MYB binding site involved in light responsiveness
PnMYB17	MRE	AACCTAA	174	7	+	MYB binding site involved in light responsiveness
PnMYB17	ACE	GCGACGTACC	936	9	+	cis-acting element involved in light responsiveness
PnMYB17	ARE	AAACCA	1776	6	+	cis-acting regulatory element essential for the anaerobic induction
PnMYB17	TATC-box	TATCCCA	1808	7	-	cis-acting element involved in gibberellin-responsiveness
PnMYB17	LAMP-element	CTTTATCA	65	8	+	part of a light responsive element
PnMYB17	ATCT-motif	AATCTAATCC	79	9	+	part of a conserved DNA module involved in light responsiveness
PnMYB17	ATCT-motif	AATCTAATCC	746	9	+	part of a conserved DNA module involved in light responsiveness
PnMYB17	ABRE	CACGTG	337	6	+	cis-acting element involved in the abscisic acid responsiveness
PnMYB17	ABRE	ACGTG	338	5	+	cis-acting element involved in the abscisic acid responsiveness
PnMYB17	ABRE	CGCACGTGTC	400	9	-	cis-acting element involved in the abscisic acid responsiveness
PnMYB17	ABRE	CACGTG	402	6	+	cis-acting element involved in the abscisic acid responsiveness
PnMYB17	ABRE	ACGTG	403	5	+	cis-acting element involved in the abscisic acid responsiveness
PnMYB17	ABRE	ACGTG	1737	5	+	cis-acting element involved in the abscisic acid responsiveness
PnMYB17	ABRE	CGTACGTGCA	1869	9	+	cis-acting element involved in the abscisic acid responsiveness
PnMYB18	GT1-motif	GGTTAA	762	6	+	light responsive element
PnMYB18	GT1-motif	GGTTAA	943	6	+	light responsive element
PnMYB18	GT1-motif	GGTTAA	1049	6	+	light responsive element
PnMYB18	MBS	CAACTG	1114	6	-	MYB binding site involved in drought-inducibility
PnMYB18	G-box	CACGAC	1102	6	+	cis-acting regulatory element involved in light responsiveness
PnMYB18	P-box	CCTTTTG	1584	7	+	gibberellin-responsive element
PnMYB18	TCT-motif	TCTTAC	70	6	+	part of a light responsive element
PnMYB18	Box 4	ATTAAT	1663	6	-	part of a conserved DNA module involved in light responsiveness
PnMYB18	Box 4	ATTAAT	1680	6	-	part of a conserved DNA module involved in light responsiveness
PnMYB18	Box 4	ATTAAT	1980	6	-	part of a conserved DNA module involved in light responsiveness
PnMYB18	G-Box	CACGTT	1380	6	-	cis-acting regulatory element involved in light responsiveness
PnMYB18	chs-Unit 1 m1	ACCTAACCCGC	92	10	+	part of a light responsive element
PnMYB18	GATA-motif	AAGATAAGATT	1786	10	-	part of a light responsive element
PnMYB18	LTR	CCGAAA	1143	6	+	cis-acting element involved in low-temperature responsiveness
PnMYB18	ABRE	ACGTG	1381	5	+	cis-acting element involved in the abscisic acid responsiveness
PnMYB18	MBSI	aaaAaaC(G/C)GTTA	856	10.5	-	MYB binding site involved in flavonoid biosynthetic genes regulation
PnMYB18	CAT-box	GCCACT	1572	6	+	cis-acting regulatory element related to meristem expression
PnMYB18	ARE	AAACCA	870	6	+	cis-acting regulatory element essential for the anaerobic induction
PnMYB18	I-box	gGATAAGGTG	636	9	-	part of a light responsive element
PnMYB18	L-box	ATCCCACCTAC	1638	10	-	part of a light responsive element
PnMYB19	TGA-element	AACGAC	1300	6	-	auxin-responsive element
PnMYB19	TGA-element	AACGAC	1670	6	+	auxin-responsive element
PnMYB19	TGA-element	AACGAC	1706	6	+	auxin-responsive element
PnMYB19	TATC-box	TATCCCA	1607	7	-	cis-acting element involved in gibberellin-responsiveness
PnMYB19	AE-box	AGAAACAA	523	8	-	part of a module for light response
PnMYB19	GCN4_motif	TGAGTCA	1200	7	+	cis-regulatory element involved in endosperm expression
PnMYB19	GCN4_motif	TGAGTCA	1768	7	+	cis-regulatory element involved in endosperm expression
PnMYB19	GATA-motif	AAGATAAGATT	1260	10	-	part of a light responsive element
PnMYB19	MBS	CAACTG	1377	6	-	MYB binding site involved in drought-inducibility
PnMYB19	P-box	CCTTTTG	841	7	-	gibberellin-responsive element
PnMYB19	TCT-motif	TCTTAC	1733	6	-	part of a light responsive element
PnMYB19	Box 4	ATTAAT	1153	6	-	part of a conserved DNA module involved in light responsiveness
PnMYB19	Box 4	ATTAAT	1384	6	-	part of a conserved DNA module involved in light responsiveness
PnMYB19	Box 4	ATTAAT	1583	6	-	part of a conserved DNA module involved in light responsiveness
PnMYB19	Box 4	ATTAAT	1815	6	-	part of a conserved DNA module involved in light responsiveness
PnMYB19	Box 4	ATTAAT	1843	6	-	part of a conserved DNA module involved in light responsiveness
PnMYB2	GA-motif	ATAGATAA	1338	8	-	part of a light responsive element
PnMYB2	ACE	GACACGTATG	1782	9	+	cis-acting element involved in light responsiveness
PnMYB2	AACA_motif	TAACAAACTCCA	1663	11	+	involved in endosperm-specific negative expression
PnMYB2	MBSI	aaaAaaC(G/C)GTTA	1826	10.5	+	MYB binding site involved in flavonoid biosynthetic genes regulation
PnMYB2	ABRE	CGCACGTGTC	1782	9	-	cis-acting element involved in the abscisic acid responsiveness
PnMYB2	ABRE	CACGTG	1784	6	-	cis-acting element involved in the abscisic acid responsiveness
PnMYB2	ABRE	ACGTG	1785	5	+	cis-acting element involved in the abscisic acid responsiveness
PnMYB2	ATC-motif	TGCTATCCG	402	9	+	part of a conserved DNA module involved in light responsiveness
PnMYB2	RY-element	CATGCATG	916	8	+	cis-acting regulatory element involved in seed-specific regulation
PnMYB2	TC-rich repeats	ATTCTCTAAC	91	9	+	cis-acting element involved in defense and stress responsiveness
PnMYB2	ATCT-motif	AATCTAATCC	1310	9	+	part of a conserved DNA module involved in light responsiveness
PnMYB2	chs-CMA1a	TTACTTAA	1805	8	+	part of a light responsive element
PnMYB2	TGACG-motif	TGACG	1482	5	+	cis-acting regulatory element involved in the MeJA-responsiveness
PnMYB2	LTR	CCGAAA	697	6	-	cis-acting element involved in low-temperature responsiveness
PnMYB2	TCT-motif	TCTTAC	1771	6	+	part of a light responsive element
PnMYB2	Box 4	ATTAAT	280	6	+	part of a conserved DNA module involved in light responsiveness
PnMYB2	Box 4	ATTAAT	290	6	+	part of a conserved DNA module involved in light responsiveness
PnMYB2	Box 4	ATTAAT	1137	6	-	part of a conserved DNA module involved in light responsiveness
PnMYB2	Box 4	ATTAAT	1221	6	-	part of a conserved DNA module involved in light responsiveness
PnMYB2	Box 4	ATTAAT	1350	6	-	part of a conserved DNA module involved in light responsiveness
PnMYB2	G-Box	CACGTG	1784	6	-	cis-acting regulatory element involved in light responsiveness
PnMYB2	CGTCA-motif	CGTCA	1482	5	-	cis-acting regulatory element involved in the MeJA-responsiveness
PnMYB2	MBS	CAACTG	1056	6	+	MYB binding site involved in drought-inducibility
PnMYB2	MBS	CAACTG	1471	6	+	MYB binding site involved in drought-inducibility
PnMYB2	G-box	ACACGTGT	1783	8	-	cis-acting regulatory element involved in light responsiveness
PnMYB2	G-box	CACGTG	1784	6	-	cis-acting regulatory element involved in light responsiveness
PnMYB2	GT1-motif	GGTTAA	386	6	-	light responsive element
PnMYB2	GT1-motif	GGTTAA	501	6	-	light responsive element
PnMYB2	GT1-motif	GGTTAAT	1610	7	-	light responsive element
PnMYB2	GT1-motif	GGTTAA	1611	6	-	light responsive element
PnMYB2	GT1-motif	GGTTAA	1809	6	-	light responsive element
PnMYB2	CAG-motif	GAAAGGCAGAC	1458	10	-	part of a light response element
PnMYB20	I-box	TGATAATGT	1356	9	-	part of a light responsive element
PnMYB20	GA-motif	ATAGATAA	493	8	+	part of a light responsive element
PnMYB20	MRE	AACCTAA	1991	7	+	MYB binding site involved in light responsiveness
PnMYB20	TGA-element	AACGAC	692	6	-	auxin-responsive element
PnMYB20	ABRE	ACGTG	276	5	-	cis-acting element involved in the abscisic acid responsiveness
PnMYB20	ABRE	GCAACGTGTC	548	9	+	cis-acting element involved in the abscisic acid responsiveness
PnMYB20	ABRE	ACGTG	551	5	+	cis-acting element involved in the abscisic acid responsiveness
PnMYB20	ABRE	ACGTG	1101	5	+	cis-acting element involved in the abscisic acid responsiveness
PnMYB20	GCN4_motif	TGAGTCA	398	7	+	cis-regulatory element involved in endosperm expression
PnMYB20	LTR	CCGAAA	1858	6	-	cis-acting element involved in low-temperature responsiveness
PnMYB20	TCA-element	CCATCTTTTT	1889	9	+	cis-acting element involved in salicylic acid responsiveness
PnMYB20	GT1-motif	GGTTAA	422	6	+	light responsive element
PnMYB20	G-box	TACGTG	276	6	-	cis-acting regulatory element involved in light responsiveness
PnMYB20	G-box	TACGTG	1100	6	+	cis-acting regulatory element involved in light responsiveness
PnMYB20	G-Box	CACGTT	550	6	-	cis-acting regulatory element involved in light responsiveness
PnMYB20	Box 4	ATTAAT	708	6	+	part of a conserved DNA module involved in light responsiveness
PnMYB20	Box 4	ATTAAT	972	6	+	part of a conserved DNA module involved in light responsiveness
PnMYB20	Box 4	ATTAAT	1271	6	-	part of a conserved DNA module involved in light responsiveness
PnMYB21	TC-rich repeats	GTTTTCTTAC	182	9	-	cis-acting element involved in defense and stress responsiveness
PnMYB21	TGA-element	AACGAC	805	6	+	auxin-responsive element
PnMYB21	ABRE	ACGTG	1830	5	+	cis-acting element involved in the abscisic acid responsiveness
PnMYB21	ATCT-motif	AATCTAATCC	286	9	-	part of a conserved DNA module involved in light responsiveness
PnMYB21	ARE	AAACCA	155	6	-	cis-acting regulatory element essential for the anaerobic induction
PnMYB21	ARE	AAACCA	921	6	+	cis-acting regulatory element essential for the anaerobic induction
PnMYB21	ARE	AAACCA	1412	6	-	cis-acting regulatory element essential for the anaerobic induction
PnMYB21	circadian	CAAAGATATC	479	9	-	cis-acting regulatory element involved in circadian control
PnMYB21	GT1-motif	GGTTAAT	825	7	+	light responsive element
PnMYB21	CGTCA-motif	CGTCA	1815	5	+	cis-acting regulatory element involved in the MeJA-responsiveness
PnMYB21	TCCC-motif	TCTCCCT	1083	7	-	part of a light responsive element
PnMYB21	O2-site	GATGACATGG	365	9	+	cis-acting regulatory element involved in zein metabolism regulation
PnMYB21	O2-site	GATGATGTGG	988	9	+	cis-acting regulatory element involved in zein metabolism regulation
PnMYB21	O2-site	GATGATGTGG	1447	9	-	cis-acting regulatory element involved in zein metabolism regulation
PnMYB21	O2-site	GATGACATGG	1497	9	+	cis-acting regulatory element involved in zein metabolism regulation
PnMYB21	G-Box	CACGTT	1829	6	-	cis-acting regulatory element involved in light responsiveness
PnMYB21	Box 4	ATTAAT	280	6	+	part of a conserved DNA module involved in light responsiveness
PnMYB21	Box 4	ATTAAT	1029	6	-	part of a conserved DNA module involved in light responsiveness
PnMYB21	Box 4	ATTAAT	1273	6	-	part of a conserved DNA module involved in light responsiveness
PnMYB21	Box 4	ATTAAT	1352	6	-	part of a conserved DNA module involved in light responsiveness
PnMYB21	Box 4	ATTAAT	1633	6	-	part of a conserved DNA module involved in light responsiveness
PnMYB21	GATA-motif	GATAGGA	691	7	+	part of a light responsive element
PnMYB21	TGACG-motif	TGACG	1815	5	-	cis-acting regulatory element involved in the MeJA-responsiveness
PnMYB22	CGTCA-motif	CGTCA	374	5	-	cis-acting regulatory element involved in the MeJA-responsiveness
PnMYB22	CGTCA-motif	CGTCA	1867	5	+	cis-acting regulatory element involved in the MeJA-responsiveness
PnMYB22	G-box	CACGAC	947	6	-	cis-acting regulatory element involved in light responsiveness
PnMYB22	G-box	CACGAC	1195	6	-	cis-acting regulatory element involved in light responsiveness
PnMYB22	MBS	CAACTG	242	6	-	MYB binding site involved in drought-inducibility
PnMYB22	MBS	CAACTG	1698	6	-	MYB binding site involved in drought-inducibility
PnMYB22	TCCC-motif	TCTCCCT	493	7	+	part of a light responsive element
PnMYB22	chs-CMA2a	TCACTTGA	1951	8	+	part of a light responsive element
PnMYB22	TCT-motif	TCTTAC	962	6	+	part of a light responsive element
PnMYB22	TCT-motif	TCTTAC	973	6	-	part of a light responsive element
PnMYB22	Box 4	ATTAAT	138	6	+	part of a conserved DNA module involved in light responsiveness
PnMYB22	Box 4	ATTAAT	200	6	+	part of a conserved DNA module involved in light responsiveness
PnMYB22	Box 4	ATTAAT	1605	6	-	part of a conserved DNA module involved in light responsiveness
PnMYB22	G-Box	CACGTT	450	6	+	cis-acting regulatory element involved in light responsiveness
PnMYB22	TGACG-motif	TGACG	374	5	+	cis-acting regulatory element involved in the MeJA-responsiveness
PnMYB22	TGACG-motif	TGACG	1867	5	-	cis-acting regulatory element involved in the MeJA-responsiveness
PnMYB22	Gap-box	CAAATGAA(A/G)A	1391	9.5	-	part of a light responsive element
PnMYB22	TC-rich repeats	GTTTTCTTAC	973	9	-	cis-acting element involved in defense and stress responsiveness
PnMYB22	ABRE	ACGTG	450	5	-	cis-acting element involved in the abscisic acid responsiveness
PnMYB22	ABRE	GACACGTGGC	1918	9	+	cis-acting element involved in the abscisic acid responsiveness
PnMYB22	chs-CMA1a	TTACTTAA	964	8	+	part of a light responsive element
PnMYB22	ARE	AAACCA	566	6	-	cis-acting regulatory element essential for the anaerobic induction
PnMYB22	ARE	AAACCA	953	6	-	cis-acting regulatory element essential for the anaerobic induction
PnMYB22	ARE	AAACCA	1171	6	+	cis-acting regulatory element essential for the anaerobic induction
PnMYB22	ARE	AAACCA	1240	6	+	cis-acting regulatory element essential for the anaerobic induction
PnMYB22	ARE	AAACCA	1425	6	+	cis-acting regulatory element essential for the anaerobic induction
PnMYB22	ARE	AAACCA	1709	6	-	cis-acting regulatory element essential for the anaerobic induction
PnMYB22	circadian	CAAAGATATC	1357	9	+	cis-acting regulatory element involved in circadian control
PnMYB23	CCAAT-box	CAACGG	1673	6	+	MYBHv1 binding site
PnMYB23	GARE-motif	TCTGTTG	1060	7	-	gibberellin-responsive element
PnMYB23	GARE-motif	TCTGTTG	1751	7	+	gibberellin-responsive element
PnMYB23	I-box	TAGATAACC	1564	9	+	part of a light responsive element
PnMYB23	circadian	CAAAGATATC	254	9	+	cis-acting regulatory element involved in circadian control
PnMYB23	ARE	AAACCA	1684	6	+	cis-acting regulatory element essential for the anaerobic induction
PnMYB23	CAT-box	GCCACT	383	6	-	cis-acting regulatory element related to meristem expression
PnMYB23	ABRE	CACGTG	197	6	+	cis-acting element involved in the abscisic acid responsiveness
PnMYB23	ABRE	ACGTG	198	5	+	cis-acting element involved in the abscisic acid responsiveness
PnMYB23	ABRE	GCAACGTGTC	968	9	+	cis-acting element involved in the abscisic acid responsiveness
PnMYB23	LTR	CCGAAA	1571	6	+	cis-acting element involved in low-temperature responsiveness
PnMYB23	TCT-motif	TCTTAC	74	6	+	part of a light responsive element
PnMYB23	G-Box	CACGTG	197	6	+	cis-acting regulatory element involved in light responsiveness
PnMYB23	Box 4	ATTAAT	1430	6	-	part of a conserved DNA module involved in light responsiveness
PnMYB23	Box 4	ATTAAT	1522	6	-	part of a conserved DNA module involved in light responsiveness
PnMYB23	GT1-motif	GTGTGTGAA	1908	9	-	light responsive element
PnMYB23	MBS	CAACTG	322	6	-	MYB binding site involved in drought-inducibility
PnMYB23	G-box	CACGTG	197	6	+	cis-acting regulatory element involved in light responsiveness
PnMYB23	TCCC-motif	TCTCCCT	992	7	-	part of a light responsive element
PnMYB24	ARE	AAACCA	586	6	+	cis-acting regulatory element essential for the anaerobic induction
PnMYB24	ARE	AAACCA	1275	6	+	cis-acting regulatory element essential for the anaerobic induction
PnMYB24	ATCT-motif	AATCTAATCC	244	9	+	part of a conserved DNA module involved in light responsiveness
PnMYB24	GC-motif	CCCCCG	1138	6	-	enhancer-like element involved in anoxic specific inducibility
PnMYB24	TC-rich repeats	ATTCTCTAAC	430	9	+	cis-acting element involved in defense and stress responsiveness
PnMYB24	CCAAT-box	CAACGG	645	6	-	MYBHv1 binding site
PnMYB24	Box 4	ATTAAT	725	6	+	part of a conserved DNA module involved in light responsiveness
PnMYB24	Box 4	ATTAAT	859	6	+	part of a conserved DNA module involved in light responsiveness
PnMYB24	Box 4	ATTAAT	863	6	+	part of a conserved DNA module involved in light responsiveness
PnMYB24	Box 4	ATTAAT	1261	6	-	part of a conserved DNA module involved in light responsiveness
PnMYB24	Box 4	ATTAAT	1646	6	-	part of a conserved DNA module involved in light responsiveness
PnMYB24	Box 4	ATTAAT	1938	6	-	part of a conserved DNA module involved in light responsiveness
PnMYB24	CGTCA-motif	CGTCA	713	5	+	cis-acting regulatory element involved in the MeJA-responsiveness
PnMYB24	MBS	CAACTG	773	6	-	MYB binding site involved in drought-inducibility
PnMYB24	MBS	CAACTG	1327	6	-	MYB binding site involved in drought-inducibility
PnMYB24	GT1-motif	GGTTAA	311	6	-	light responsive element
PnMYB24	GT1-motif	GGTTAA	1408	6	+	light responsive element
PnMYB24	TCA-element	CCATCTTTTT	1754	9	-	cis-acting element involved in salicylic acid responsiveness
PnMYB24	TGACG-motif	TGACG	713	5	-	cis-acting regulatory element involved in the MeJA-responsiveness
PnMYB24	LTR	CCGAAA	678	6	-	cis-acting element involved in low-temperature responsiveness
PnMYB24	LTR	CCGAAA	837	6	-	cis-acting element involved in low-temperature responsiveness
PnMYB24	GATA-motif	AAGATAAGATT	208	10	-	part of a light responsive element
PnMYB24	GATA-motif	GATAGGG	707	7	-	part of a light responsive element
PnMYB25	G-box	CACGAC	512	6	-	cis-acting regulatory element involved in light responsiveness
PnMYB25	GT1-motif	GGTTAAT	305	7	+	light responsive element
PnMYB25	GT1-motif	GGTTAA	968	6	+	light responsive element
PnMYB25	TCCC-motif	TCTCCCT	268	7	+	part of a light responsive element
PnMYB25	TCT-motif	TCTTAC	1991	6	-	part of a light responsive element
PnMYB25	G-Box	CACGTT	1802	6	+	cis-acting regulatory element involved in light responsiveness
PnMYB25	Box 4	ATTAAT	436	6	+	part of a conserved DNA module involved in light responsiveness
PnMYB25	Box 4	ATTAAT	862	6	+	part of a conserved DNA module involved in light responsiveness
PnMYB25	Box 4	ATTAAT	1068	6	-	part of a conserved DNA module involved in light responsiveness
PnMYB25	Box 4	ATTAAT	1129	6	-	part of a conserved DNA module involved in light responsiveness
PnMYB25	LTR	CCGAAA	145	6	-	cis-acting element involved in low-temperature responsiveness
PnMYB25	ABRE	ACGTG	1802	5	-	cis-acting element involved in the abscisic acid responsiveness
PnMYB25	TC-rich repeats	GTTTTCTTAC	942	9	+	cis-acting element involved in defense and stress responsiveness
PnMYB25	AT-rich sequence	TAAAATACT	1452	9	+	element for maximal elicitor-mediated activation (2copies)
PnMYB25	ARE	AAACCA	410	6	+	cis-acting regulatory element essential for the anaerobic induction
PnMYB25	ACE	CTAACGTATT	633	9	+	cis-acting element involved in light responsiveness
PnMYB26	LTR	CCGAAA	509	6	-	cis-acting element involved in low-temperature responsiveness
PnMYB26	TCT-motif	TCTTAC	1993	6	-	part of a light responsive element
PnMYB26	O2-site	GATGATGTGG	895	9	-	cis-acting regulatory element involved in zein metabolism regulation
PnMYB26	Box II	ACACGTTGT	920	9	-	part of a light responsive element
PnMYB26	G-Box	CACGTT	651	6	+	cis-acting regulatory element involved in light responsiveness
PnMYB26	G-Box	CACGTT	922	6	-	cis-acting regulatory element involved in light responsiveness
PnMYB26	G-Box	CACGTT	1779	6	+	cis-acting regulatory element involved in light responsiveness
PnMYB26	Box 4	ATTAAT	358	6	+	part of a conserved DNA module involved in light responsiveness
PnMYB26	Box 4	ATTAAT	428	6	+	part of a conserved DNA module involved in light responsiveness
PnMYB26	Box 4	ATTAAT	1008	6	-	part of a conserved DNA module involved in light responsiveness
PnMYB26	Box 4	ATTAAT	1049	6	-	part of a conserved DNA module involved in light responsiveness
PnMYB26	Box 4	ATTAAT	1879	6	-	part of a conserved DNA module involved in light responsiveness
PnMYB26	Box 4	ATTAAT	1883	6	-	part of a conserved DNA module involved in light responsiveness
PnMYB26	Box 4	ATTAAT	1916	6	-	part of a conserved DNA module involved in light responsiveness
PnMYB26	MBS	CAACTG	172	6	+	MYB binding site involved in drought-inducibility
PnMYB26	G-box	TAAACGTG	651	8	-	cis-acting regulatory element involved in light responsiveness
PnMYB26	G-box	CACGTC	1614	6	+	cis-acting regulatory element involved in light responsiveness
PnMYB26	G-box	TACGTG	1804	6	+	cis-acting regulatory element involved in light responsiveness
PnMYB26	MRE	AACCTAA	1976	7	-	MYB binding site involved in light responsiveness
PnMYB26	circadian	CAAAGATATC	776	9	-	cis-acting regulatory element involved in circadian control
PnMYB26	circadian	CAAAGATATC	1478	9	+	cis-acting regulatory element involved in circadian control
PnMYB26	AACA_motif	TAACAAACTCCA	1424	11	+	involved in endosperm-specific negative expression
PnMYB26	ARE	AAACCA	1362	6	+	cis-acting regulatory element essential for the anaerobic induction
PnMYB26	ARE	AAACCA	1457	6	+	cis-acting regulatory element essential for the anaerobic induction
PnMYB26	ARE	AAACCA	1558	6	+	cis-acting regulatory element essential for the anaerobic induction
PnMYB26	ARE	AAACCA	1568	6	+	cis-acting regulatory element essential for the anaerobic induction
PnMYB26	ABRE	AACCCGG	504	7	-	cis-acting element involved in the abscisic acid responsiveness
PnMYB26	ABRE	ACGTG	651	5	-	cis-acting element involved in the abscisic acid responsiveness
PnMYB26	ABRE	ACGTG	923	5	+	cis-acting element involved in the abscisic acid responsiveness
PnMYB26	ABRE	ACGTG	1614	5	-	cis-acting element involved in the abscisic acid responsiveness
PnMYB26	ABRE	ACGTG	1779	5	-	cis-acting element involved in the abscisic acid responsiveness
PnMYB26	ABRE	ACGTG	1805	5	+	cis-acting element involved in the abscisic acid responsiveness
PnMYB26	TGA-element	AACGAC	1184	6	-	auxin-responsive element
PnMYB27	ABRE	ACGTG	696	5	-	cis-acting element involved in the abscisic acid responsiveness
PnMYB27	ABRE	GACACGTGGC	780	9	-	cis-acting element involved in the abscisic acid responsiveness
PnMYB27	ABRE	CACGTG	782	6	+	cis-acting element involved in the abscisic acid responsiveness
PnMYB27	ABRE	ACGTG	783	5	+	cis-acting element involved in the abscisic acid responsiveness
PnMYB27	ABRE	GACACGTACGT	946	10	+	cis-acting element involved in the abscisic acid responsiveness
PnMYB27	ABRE	ACGTG	948	5	-	cis-acting element involved in the abscisic acid responsiveness
PnMYB27	ABRE	GACACGTACGT	949	10	-	cis-acting element involved in the abscisic acid responsiveness
PnMYB27	ABRE	ACGTG	953	5	+	cis-acting element involved in the abscisic acid responsiveness
PnMYB27	ABRE	AACCCGG	1748	7	+	cis-acting element involved in the abscisic acid responsiveness
PnMYB27	chs-CMA1a	TTACTTAA	759	8	+	part of a light responsive element
PnMYB27	I-box	TAGATAACC	248	9	+	part of a light responsive element
PnMYB27	GA-motif	ATAGATAA	319	8	-	part of a light responsive element
PnMYB27	GT1-motif	GGTTAA	1737	6	+	light responsive element
PnMYB27	CGTCA-motif	CGTCA	348	5	-	cis-acting regulatory element involved in the MeJA-responsiveness
PnMYB27	CGTCA-motif	CGTCA	1221	5	+	cis-acting regulatory element involved in the MeJA-responsiveness
PnMYB27	G-box	TACGTG	696	6	-	cis-acting regulatory element involved in light responsiveness
PnMYB27	G-box	CACGTG	782	6	+	cis-acting regulatory element involved in light responsiveness
PnMYB27	G-box	TACGTG	948	6	-	cis-acting regulatory element involved in light responsiveness
PnMYB27	G-box	TAACACGTAG	951	9	-	cis-acting regulatory element involved in light responsiveness
PnMYB27	G-box	TACGTG	952	6	+	cis-acting regulatory element involved in light responsiveness
PnMYB27	TCCC-motif	TCTCCCT	390	7	+	part of a light responsive element
PnMYB27	O2-site	GATGATGTGG	643	9	+	cis-acting regulatory element involved in zein metabolism regulation
PnMYB27	TCT-motif	TCTTAC	757	6	+	part of a light responsive element
PnMYB27	TCT-motif	TCTTAC	1932	6	+	part of a light responsive element
PnMYB27	Box 4	ATTAAT	457	6	+	part of a conserved DNA module involved in light responsiveness
PnMYB27	Box 4	ATTAAT	703	6	+	part of a conserved DNA module involved in light responsiveness
PnMYB27	Box 4	ATTAAT	720	6	+	part of a conserved DNA module involved in light responsiveness
PnMYB27	Box 4	ATTAAT	724	6	+	part of a conserved DNA module involved in light responsiveness
PnMYB27	Box 4	ATTAAT	1354	6	-	part of a conserved DNA module involved in light responsiveness
PnMYB27	G-Box	CACGTG	782	6	+	cis-acting regulatory element involved in light responsiveness
PnMYB27	GATA-motif	AAGATAAGATT	315	10	-	part of a light responsive element
PnMYB27	TGACG-motif	TGACG	348	5	+	cis-acting regulatory element involved in the MeJA-responsiveness
PnMYB27	TGACG-motif	TGACG	1221	5	-	cis-acting regulatory element involved in the MeJA-responsiveness
PnMYB28	TGACG-motif	TGACG	263	5	+	cis-acting regulatory element involved in the MeJA-responsiveness
PnMYB28	TGACG-motif	TGACG	369	5	-	cis-acting regulatory element involved in the MeJA-responsiveness
PnMYB28	TCCC-motif	TCTCCCT	1955	7	+	part of a light responsive element
PnMYB28	GT1-motif	GGTTAA	549	6	+	light responsive element
PnMYB28	GT1-motif	GGTTAA	1104	6	-	light responsive element
PnMYB28	G-box	TACGTG	256	6	-	cis-acting regulatory element involved in light responsiveness
PnMYB28	G-box	CACGTC	264	6	-	cis-acting regulatory element involved in light responsiveness
PnMYB28	G-box	TACGTG	904	6	-	cis-acting regulatory element involved in light responsiveness
PnMYB28	MBS	CAACTG	1906	6	+	MYB binding site involved in drought-inducibility
PnMYB28	CGTCA-motif	CGTCA	263	5	-	cis-acting regulatory element involved in the MeJA-responsiveness
PnMYB28	CGTCA-motif	CGTCA	369	5	+	cis-acting regulatory element involved in the MeJA-responsiveness
PnMYB28	Box 4	ATTAAT	103	6	+	part of a conserved DNA module involved in light responsiveness
PnMYB28	Box 4	ATTAAT	138	6	+	part of a conserved DNA module involved in light responsiveness
PnMYB28	Box 4	ATTAAT	212	6	+	part of a conserved DNA module involved in light responsiveness
PnMYB28	Box 4	ATTAAT	424	6	+	part of a conserved DNA module involved in light responsiveness
PnMYB28	Box 4	ATTAAT	472	6	+	part of a conserved DNA module involved in light responsiveness
PnMYB28	Box 4	ATTAAT	931	6	+	part of a conserved DNA module involved in light responsiveness
PnMYB28	Box 4	ATTAAT	1116	6	-	part of a conserved DNA module involved in light responsiveness
PnMYB28	Box 4	ATTAAT	1309	6	-	part of a conserved DNA module involved in light responsiveness
PnMYB28	Box 4	ATTAAT	1467	6	-	part of a conserved DNA module involved in light responsiveness
PnMYB28	Box 4	ATTAAT	1516	6	-	part of a conserved DNA module involved in light responsiveness
PnMYB28	TCT-motif	TCTTAC	1780	6	+	part of a light responsive element
PnMYB28	MSA-like	(T/C)C(T/C)AACGG(T/C)(T/C)A	1079	8.5	+	cis-acting element involved in cell cycle regulation
PnMYB28	GARE-motif	TCTGTTG	1070	7	+	gibberellin-responsive element
PnMYB28	TC-rich repeats	GTTTTCTTAC	1776	9	+	cis-acting element involved in defense and stress responsiveness
PnMYB28	ABRE	ACGTG	256	5	-	cis-acting element involved in the abscisic acid responsiveness
PnMYB28	ABRE	ACGTG	265	5	+	cis-acting element involved in the abscisic acid responsiveness
PnMYB28	ABRE	ACGTG	904	5	-	cis-acting element involved in the abscisic acid responsiveness
PnMYB28	ARE	AAACCA	553	6	+	cis-acting regulatory element essential for the anaerobic induction
PnMYB28	ARE	AAACCA	1663	6	+	cis-acting regulatory element essential for the anaerobic induction
PnMYB28	TATC-box	TATCCCA	1934	7	+	cis-acting element involved in gibberellin-responsiveness
PnMYB28	AE-box	AGAAACTT	1095	8	-	part of a module for light response
PnMYB29	P-box	CCTTTTG	1034	7	-	gibberellin-responsive element
PnMYB29	TCCC-motif	TCTCCCT	408	7	-	part of a light responsive element
PnMYB29	chs-CMA2a	TCACTTGA	665	8	+	part of a light responsive element
PnMYB29	CGTCA-motif	CGTCA	663	5	+	cis-acting regulatory element involved in the MeJA-responsiveness
PnMYB29	CGTCA-motif	CGTCA	1168	5	+	cis-acting regulatory element involved in the MeJA-responsiveness
PnMYB29	G-box	TAAACGTG	276	8	-	cis-acting regulatory element involved in light responsiveness
PnMYB29	G-box	TAACACGTAG	338	10	+	cis-acting regulatory element involved in light responsiveness
PnMYB29	G-box	TACGTG	341	6	-	cis-acting regulatory element involved in light responsiveness
PnMYB29	G-box	TACGTG	727	6	-	cis-acting regulatory element involved in light responsiveness
PnMYB29	GT1-motif	GGTTAAT	902	7	+	light responsive element
PnMYB29	Box 4	ATTAAT	208	6	+	part of a conserved DNA module involved in light responsiveness
PnMYB29	Box 4	ATTAAT	238	6	+	part of a conserved DNA module involved in light responsiveness
PnMYB29	Box 4	ATTAAT	283	6	+	part of a conserved DNA module involved in light responsiveness
PnMYB29	Box 4	ATTAAT	289	6	+	part of a conserved DNA module involved in light responsiveness
PnMYB29	Box 4	ATTAAT	475	6	+	part of a conserved DNA module involved in light responsiveness
PnMYB29	Box 4	ATTAAT	545	6	+	part of a conserved DNA module involved in light responsiveness
PnMYB29	Box 4	ATTAAT	549	6	+	part of a conserved DNA module involved in light responsiveness
PnMYB29	Box 4	ATTAAT	1068	6	-	part of a conserved DNA module involved in light responsiveness
PnMYB29	Box 4	ATTAAT	1088	6	-	part of a conserved DNA module involved in light responsiveness
PnMYB29	Box 4	ATTAAT	1253	6	-	part of a conserved DNA module involved in light responsiveness
PnMYB29	Box 4	ATTAAT	1282	6	-	part of a conserved DNA module involved in light responsiveness
PnMYB29	Box 4	ATTAAT	1592	6	-	part of a conserved DNA module involved in light responsiveness
PnMYB29	G-Box	CACGTT	276	6	+	cis-acting regulatory element involved in light responsiveness
PnMYB29	G-Box	CACGTT	884	6	+	cis-acting regulatory element involved in light responsiveness
PnMYB29	TCT-motif	TCTTAC	24	6	+	part of a light responsive element
PnMYB29	TCT-motif	TCTTAC	1665	6	+	part of a light responsive element
PnMYB29	TGACG-motif	TGACG	663	5	-	cis-acting regulatory element involved in the MeJA-responsiveness
PnMYB29	TGACG-motif	TGACG	1168	5	-	cis-acting regulatory element involved in the MeJA-responsiveness
PnMYB29	GATA-motif	AAGGATAAGG	18	9	-	part of a light responsive element
PnMYB29	GATA-motif	GATAGGA	1697	7	+	part of a light responsive element
PnMYB29	TCA-element	CCATCTTTTT	367	9	-	cis-acting element involved in salicylic acid responsiveness
PnMYB29	AT-rich sequence	TAAAATACT	1416	9	-	element for maximal elicitor-mediated activation (2copies)
PnMYB29	ABRE	ACGTG	276	5	-	cis-acting element involved in the abscisic acid responsiveness
PnMYB29	ABRE	ACGTG	341	5	-	cis-acting element involved in the abscisic acid responsiveness
PnMYB29	ABRE	ACGTG	727	5	-	cis-acting element involved in the abscisic acid responsiveness
PnMYB29	ABRE	ACGTG	884	5	-	cis-acting element involved in the abscisic acid responsiveness
PnMYB29	TC-rich repeats	ATTCTCTAAC	1661	9	+	cis-acting element involved in defense and stress responsiveness
PnMYB29	ARE	AAACCA	113	6	+	cis-acting regulatory element essential for the anaerobic induction
PnMYB29	ARE	AAACCA	604	6	-	cis-acting regulatory element essential for the anaerobic induction
PnMYB29	ARE	AAACCA	1183	6	-	cis-acting regulatory element essential for the anaerobic induction
PnMYB29	AE-box	AGAAACAA	692	8	+	part of a module for light response
PnMYB29	AE-box	AGAAACAA	1837	8	-	part of a module for light response
PnMYB29	GARE-motif	TCTGTTG	1688	7	+	gibberellin-responsive element
PnMYB29	MRE	AACCTAA	899	7	-	MYB binding site involved in light responsiveness
PnMYB3	TCT-motif	TCTTAC	899	6	+	part of a light responsive element
PnMYB3	TCT-motif	TCTTAC	1308	6	+	part of a light responsive element
PnMYB3	Box 4	ATTAAT	101	6	+	part of a conserved DNA module involved in light responsiveness
PnMYB3	Box 4	ATTAAT	255	6	+	part of a conserved DNA module involved in light responsiveness
PnMYB3	Box 4	ATTAAT	321	6	+	part of a conserved DNA module involved in light responsiveness
PnMYB3	Box 4	ATTAAT	1084	6	-	part of a conserved DNA module involved in light responsiveness
PnMYB3	Box 4	ATTAAT	1266	6	-	part of a conserved DNA module involved in light responsiveness
PnMYB3	Box 4	ATTAAT	1517	6	-	part of a conserved DNA module involved in light responsiveness
PnMYB3	Box 4	ATTAAT	1521	6	-	part of a conserved DNA module involved in light responsiveness
PnMYB3	Box 4	ATTAAT	1808	6	-	part of a conserved DNA module involved in light responsiveness
PnMYB3	MBS	CAACTG	530	6	-	MYB binding site involved in drought-inducibility
PnMYB3	TCCC-motif	TCTCCCT	1851	7	+	part of a light responsive element
PnMYB3	P-box	CCTTTTG	1913	7	+	gibberellin-responsive element
PnMYB3	TCA-element	CCATCTTTTT	479	9	+	cis-acting element involved in salicylic acid responsiveness
PnMYB3	GATA-motif	GATAGGG	1854	7	-	part of a light responsive element
PnMYB3	ARE	AAACCA	659	6	-	cis-acting regulatory element essential for the anaerobic induction
PnMYB3	TC-rich repeats	ATTCTCTAAC	1525	9	+	cis-acting element involved in defense and stress responsiveness
PnMYB3	chs-CMA1a	TTACTTAA	1226	8	-	part of a light responsive element
PnMYB3	circadian	CAAAGATATC	1178	9	-	cis-acting regulatory element involved in circadian control
PnMYB30	G-Box	CACGTG	471	6	+	cis-acting regulatory element involved in light responsiveness
PnMYB30	Box 4	ATTAAT	967	6	+	part of a conserved DNA module involved in light responsiveness
PnMYB30	Box 4	ATTAAT	1176	6	-	part of a conserved DNA module involved in light responsiveness
PnMYB30	Box 4	ATTAAT	1488	6	-	part of a conserved DNA module involved in light responsiveness
PnMYB30	Box 4	ATTAAT	1794	6	-	part of a conserved DNA module involved in light responsiveness
PnMYB30	O2-site	GTTGACGTGA	1800	9	+	cis-acting regulatory element involved in zein metabolism regulation
PnMYB30	WUN-motif	AAATTTCCT	1159	9	+	wound-responsive element
PnMYB30	GT1-motif	GTGTGTGAA	557	9	-	light responsive element
PnMYB30	GT1-motif	GGTTAA	1556	6	+	light responsive element
PnMYB30	GT1-motif	GGTTAA	1919	6	-	light responsive element
PnMYB30	G-box	ACACGTGT	470	8	+	cis-acting regulatory element involved in light responsiveness
PnMYB30	G-box	CACGTG	471	6	+	cis-acting regulatory element involved in light responsiveness
PnMYB30	CGTCA-motif	CGTCA	113	5	-	cis-acting regulatory element involved in the MeJA-responsiveness
PnMYB30	CGTCA-motif	CGTCA	181	5	-	cis-acting regulatory element involved in the MeJA-responsiveness
PnMYB30	TCA-element	CCATCTTTTT	1227	9	+	cis-acting element involved in salicylic acid responsiveness
PnMYB30	TGACG-motif	TGACG	113	5	+	cis-acting regulatory element involved in the MeJA-responsiveness
PnMYB30	TGACG-motif	TGACG	181	5	+	cis-acting regulatory element involved in the MeJA-responsiveness
PnMYB30	GATA-motif	AAGATAAGATT	785	10	-	part of a light responsive element
PnMYB30	GATA-motif	GATAGGA	1852	7	-	part of a light responsive element
PnMYB30	ARE	AAACCA	1589	6	-	cis-acting regulatory element essential for the anaerobic induction
PnMYB30	ARE	AAACCA	1594	6	-	cis-acting regulatory element essential for the anaerobic induction
PnMYB30	ARE	AAACCA	1927	6	-	cis-acting regulatory element essential for the anaerobic induction
PnMYB30	GCN4_motif	TGAGTCA	355	7	+	cis-regulatory element involved in endosperm expression
PnMYB30	chs-CMA1a	TTACTTAA	48	8	-	part of a light responsive element
PnMYB30	chs-CMA1a	TTACTTAA	1824	8	+	part of a light responsive element
PnMYB30	TC-rich repeats	GTTTTCTTAC	52	9	-	cis-acting element involved in defense and stress responsiveness
PnMYB30	TGA-element	AACGAC	243	6	-	auxin-responsive element
PnMYB30	ABRE	TACGGTC	464	7	-	cis-acting element involved in the abscisic acid responsiveness
PnMYB30	ABRE	CACGTG	471	6	+	cis-acting element involved in the abscisic acid responsiveness
PnMYB30	ABRE	ACGTG	472	5	+	cis-acting element involved in the abscisic acid responsiveness
PnMYB30	circadian	CAAAGATATC	1912	9	-	cis-acting regulatory element involved in circadian control
PnMYB30	I-box	gGATAAGGTG	105	9	+	part of a light responsive element
PnMYB31	GARE-motif	TCTGTTG	199	7	+	gibberellin-responsive element
PnMYB31	ABRE	ACGTG	856	5	+	cis-acting element involved in the abscisic acid responsiveness
PnMYB31	TATC-box	TATCCCA	821	7	+	cis-acting element involved in gibberellin-responsiveness
PnMYB31	TGACG-motif	TGACG	1785	5	+	cis-acting regulatory element involved in the MeJA-responsiveness
PnMYB31	CGTCA-motif	CGTCA	1785	5	-	cis-acting regulatory element involved in the MeJA-responsiveness
PnMYB31	G-box	CACGTC	855	6	-	cis-acting regulatory element involved in light responsiveness
PnMYB31	GT1-motif	GGTTAAT	1209	7	+	light responsive element
PnMYB31	TCT-motif	TCTTAC	1362	6	+	part of a light responsive element
PnMYB31	Box 4	ATTAAT	72	6	+	part of a conserved DNA module involved in light responsiveness
PnMYB31	Box 4	ATTAAT	385	6	+	part of a conserved DNA module involved in light responsiveness
PnMYB31	Box 4	ATTAAT	437	6	+	part of a conserved DNA module involved in light responsiveness
PnMYB31	Box 4	ATTAAT	475	6	+	part of a conserved DNA module involved in light responsiveness
PnMYB31	Box 4	ATTAAT	576	6	+	part of a conserved DNA module involved in light responsiveness
PnMYB31	Box 4	ATTAAT	791	6	+	part of a conserved DNA module involved in light responsiveness
PnMYB31	Box 4	ATTAAT	1526	6	-	part of a conserved DNA module involved in light responsiveness
PnMYB31	Box 4	ATTAAT	1754	6	-	part of a conserved DNA module involved in light responsiveness
PnMYB32	ACE	GCGACGTACC	1765	10	+	cis-acting element involved in light responsiveness
PnMYB32	I-box	gGATAAGGTG	1029	9	-	part of a light responsive element
PnMYB32	TGA-element	AACGAC	1677	6	+	auxin-responsive element
PnMYB32	ARE	AAACCA	845	6	+	cis-acting regulatory element essential for the anaerobic induction
PnMYB32	ARE	AAACCA	1461	6	+	cis-acting regulatory element essential for the anaerobic induction
PnMYB32	ARE	AAACCA	1596	6	+	cis-acting regulatory element essential for the anaerobic induction
PnMYB32	TGACG-motif	TGACG	1072	5	+	cis-acting regulatory element involved in the MeJA-responsiveness
PnMYB32	TGACG-motif	TGACG	1104	5	+	cis-acting regulatory element involved in the MeJA-responsiveness
PnMYB32	TGACG-motif	TGACG	1712	5	+	cis-acting regulatory element involved in the MeJA-responsiveness
PnMYB32	LTR	CCGAAA	1591	6	+	cis-acting element involved in low-temperature responsiveness
PnMYB32	LTR	CCGAAA	1608	6	+	cis-acting element involved in low-temperature responsiveness
PnMYB32	HD-Zip 1	CAAT(A/T)ATTG	465	8.5	+	element involved in differentiation of the palisade mesophyll cells
PnMYB32	HD-Zip 1	CAAT(A/T)ATTG	552	8.5	+	element involved in differentiation of the palisade mesophyll cells
PnMYB32	CGTCA-motif	CGTCA	1072	5	-	cis-acting regulatory element involved in the MeJA-responsiveness
PnMYB32	CGTCA-motif	CGTCA	1104	5	-	cis-acting regulatory element involved in the MeJA-responsiveness
PnMYB32	CGTCA-motif	CGTCA	1712	5	-	cis-acting regulatory element involved in the MeJA-responsiveness
PnMYB32	MBS	CAACTG	289	6	+	MYB binding site involved in drought-inducibility
PnMYB32	MBS	CAACTG	1151	6	+	MYB binding site involved in drought-inducibility
PnMYB32	G-box	CACGAC	763	6	+	cis-acting regulatory element involved in light responsiveness
PnMYB32	GT1-motif	GGTTAA	635	6	-	light responsive element
PnMYB32	GT1-motif	GGTTAAT	1268	7	-	light responsive element
PnMYB32	GT1-motif	GGTTAA	1269	6	-	light responsive element
PnMYB32	TCT-motif	TCTTAC	930	6	+	part of a light responsive element
PnMYB32	Box 4	ATTAAT	241	6	+	part of a conserved DNA module involved in light responsiveness
PnMYB32	Box 4	ATTAAT	248	6	+	part of a conserved DNA module involved in light responsiveness
PnMYB32	Box 4	ATTAAT	733	6	+	part of a conserved DNA module involved in light responsiveness
PnMYB32	Box 4	ATTAAT	1358	6	-	part of a conserved DNA module involved in light responsiveness
PnMYB32	Box 4	ATTAAT	1393	6	-	part of a conserved DNA module involved in light responsiveness
PnMYB32	Box 4	ATTAAT	1428	6	-	part of a conserved DNA module involved in light responsiveness
PnMYB32	Box 4	ATTAAT	1439	6	-	part of a conserved DNA module involved in light responsiveness
PnMYB32	Box 4	ATTAAT	1949	6	-	part of a conserved DNA module involved in light responsiveness
PnMYB33	AT-rich element	ATAGAAATCAA	754	10	+	binding site of AT-rich DNA binding protein (ATBP-1)
PnMYB33	AT-rich element	ATAGAAATCAA	1200	10	+	binding site of AT-rich DNA binding protein (ATBP-1)
PnMYB33	TGACG-motif	TGACG	1017	5	-	cis-acting regulatory element involved in the MeJA-responsiveness
PnMYB33	TGACG-motif	TGACG	1113	5	-	cis-acting regulatory element involved in the MeJA-responsiveness
PnMYB33	TGACG-motif	TGACG	1231	5	-	cis-acting regulatory element involved in the MeJA-responsiveness
PnMYB33	TGACG-motif	TGACG	1756	5	+	cis-acting regulatory element involved in the MeJA-responsiveness
PnMYB33	Box 4	ATTAAT	219	6	+	part of a conserved DNA module involved in light responsiveness
PnMYB33	Box 4	ATTAAT	785	6	+	part of a conserved DNA module involved in light responsiveness
PnMYB33	Box 4	ATTAAT	1117	6	-	part of a conserved DNA module involved in light responsiveness
PnMYB33	Box 4	ATTAAT	1206	6	-	part of a conserved DNA module involved in light responsiveness
PnMYB33	G-Box	CACGTT	997	6	-	cis-acting regulatory element involved in light responsiveness
PnMYB33	TCT-motif	TCTTAC	314	6	-	part of a light responsive element
PnMYB33	TCT-motif	TCTTAC	368	6	+	part of a light responsive element
PnMYB33	TCT-motif	TCTTAC	974	6	+	part of a light responsive element
PnMYB33	P-box	CCTTTTG	29	7	-	gibberellin-responsive element
PnMYB33	CGTCA-motif	CGTCA	1017	5	+	cis-acting regulatory element involved in the MeJA-responsiveness
PnMYB33	CGTCA-motif	CGTCA	1113	5	+	cis-acting regulatory element involved in the MeJA-responsiveness
PnMYB33	CGTCA-motif	CGTCA	1231	5	+	cis-acting regulatory element involved in the MeJA-responsiveness
PnMYB33	CGTCA-motif	CGTCA	1756	5	-	cis-acting regulatory element involved in the MeJA-responsiveness
PnMYB33	G-box	CACGAC	1046	6	+	cis-acting regulatory element involved in light responsiveness
PnMYB33	G-box	TACGTG	1175	6	+	cis-acting regulatory element involved in light responsiveness
PnMYB33	MBS	CAACTG	1842	6	+	MYB binding site involved in drought-inducibility
PnMYB33	CCAAT-box	CAACGG	1814	6	-	MYBHv1 binding site
PnMYB33	CAT-box	GCCACT	1052	6	-	cis-acting regulatory element related to meristem expression
PnMYB33	ARE	AAACCA	123	6	-	cis-acting regulatory element essential for the anaerobic induction
PnMYB33	ARE	AAACCA	1955	6	-	cis-acting regulatory element essential for the anaerobic induction
PnMYB33	AE-box	AGAAACAA	72	8	+	part of a module for light response
PnMYB33	AE-box	AGAAACAA	639	8	+	part of a module for light response
PnMYB33	MBSI	aaaAaaC(G/C)GTTA	1808	10.5	+	MYB binding site involved in flavonoid biosynthetic genes regulation
PnMYB33	ABRE	ACGTG	998	5	+	cis-acting element involved in the abscisic acid responsiveness
PnMYB33	ABRE	CGTACGTGCA	1173	9	+	cis-acting element involved in the abscisic acid responsiveness
PnMYB33	ABRE	ACGTG	1176	5	+	cis-acting element involved in the abscisic acid responsiveness
PnMYB33	TGA-element	AACGAC	1346	6	+	auxin-responsive element
PnMYB34	AT-rich element	ATAGAAATCAA	1616	10	-	binding site of AT-rich DNA binding protein (ATBP-1)
PnMYB34	Box 4	ATTAAT	758	6	+	part of a conserved DNA module involved in light responsiveness
PnMYB34	Box 4	ATTAAT	777	6	+	part of a conserved DNA module involved in light responsiveness
PnMYB34	Box 4	ATTAAT	811	6	+	part of a conserved DNA module involved in light responsiveness
PnMYB34	Box 4	ATTAAT	1214	6	-	part of a conserved DNA module involved in light responsiveness
PnMYB34	Box 4	ATTAAT	1364	6	-	part of a conserved DNA module involved in light responsiveness
PnMYB34	Box 4	ATTAAT	1411	6	-	part of a conserved DNA module involved in light responsiveness
PnMYB34	Box 4	ATTAAT	1443	6	-	part of a conserved DNA module involved in light responsiveness
PnMYB34	Box 4	ATTAAT	1661	6	-	part of a conserved DNA module involved in light responsiveness
PnMYB34	TCT-motif	TCTTAC	1987	6	-	part of a light responsive element
PnMYB34	TCCC-motif	TCTCCCT	217	7	-	part of a light responsive element
PnMYB34	GT1-motif	GGTTAAT	711	7	+	light responsive element
PnMYB34	GT1-motif	GGTTAA	1762	6	-	light responsive element
PnMYB34	G-box	TAACACGTAG	41	9	+	cis-acting regulatory element involved in light responsiveness
PnMYB34	G-box	TACGTG	44	6	-	cis-acting regulatory element involved in light responsiveness
PnMYB34	G-box	TACGTG	338	6	+	cis-acting regulatory element involved in light responsiveness
PnMYB34	AuxRR-core	GGTCCAT	960	7	+	cis-acting regulatory element involved in auxin responsiveness
PnMYB34	I-box	gGATAAGGTG	1292	9	+	part of a light responsive element
PnMYB34	ARE	AAACCA	534	6	+	cis-acting regulatory element essential for the anaerobic induction
PnMYB34	TC-rich repeats	ATTCTCTAAC	1583	9	+	cis-acting element involved in defense and stress responsiveness
PnMYB34	AT1-motif	AATTATTTTTTATT	1231	13	+	part of a light responsive module
PnMYB34	ABRE	ACGTG	44	5	-	cis-acting element involved in the abscisic acid responsiveness
PnMYB34	ABRE	ACGTG	339	5	+	cis-acting element involved in the abscisic acid responsiveness
PnMYB35	ARE	AAACCA	624	6	+	cis-acting regulatory element essential for the anaerobic induction
PnMYB35	GCN4_motif	TGAGTCA	99	7	+	cis-regulatory element involved in endosperm expression
PnMYB35	GCN4_motif	TGAGTCA	456	7	+	cis-regulatory element involved in endosperm expression
PnMYB35	HD-Zip 3	GTAAT(G/C)ATTAC	912	9.5	+	protein binding site
PnMYB35	ABRE	ACGTG	1955	5	-	cis-acting element involved in the abscisic acid responsiveness
PnMYB35	circadian	CAAAGATATC	692	9	-	cis-acting regulatory element involved in circadian control
PnMYB35	ACE	CTAACGTATT	875	9	-	cis-acting element involved in light responsiveness
PnMYB35	Box 4	ATTAAT	597	6	+	part of a conserved DNA module involved in light responsiveness
PnMYB35	Box 4	ATTAAT	918	6	+	part of a conserved DNA module involved in light responsiveness
PnMYB35	Box 4	ATTAAT	1306	6	-	part of a conserved DNA module involved in light responsiveness
PnMYB35	Box 4	ATTAAT	1445	6	-	part of a conserved DNA module involved in light responsiveness
PnMYB35	Box 4	ATTAAT	1674	6	-	part of a conserved DNA module involved in light responsiveness
PnMYB35	Box 4	ATTAAT	1737	6	-	part of a conserved DNA module involved in light responsiveness
PnMYB35	Box 4	ATTAAT	1773	6	-	part of a conserved DNA module involved in light responsiveness
PnMYB35	GT1-motif	GGTTAAT	176	7	+	light responsive element
PnMYB35	G-box	TACGTG	1955	6	-	cis-acting regulatory element involved in light responsiveness
PnMYB35	CGTCA-motif	CGTCA	811	5	-	cis-acting regulatory element involved in the MeJA-responsiveness
PnMYB35	CGTCA-motif	CGTCA	1077	5	-	cis-acting regulatory element involved in the MeJA-responsiveness
PnMYB35	TCA-element	CCATCTTTTT	848	9	-	cis-acting element involved in salicylic acid responsiveness
PnMYB35	LTR	CCGAAA	1068	6	-	cis-acting element involved in low-temperature responsiveness
PnMYB35	TGACG-motif	TGACG	811	5	+	cis-acting regulatory element involved in the MeJA-responsiveness
PnMYB35	TGACG-motif	TGACG	1077	5	+	cis-acting regulatory element involved in the MeJA-responsiveness
PnMYB35	GATA-motif	AAGGATAAGG	1903	9	-	part of a light responsive element
PnMYB36	G-Box	CACGTG	1526	6	-	cis-acting regulatory element involved in light responsiveness
PnMYB36	Box 4	ATTAAT	352	6	+	part of a conserved DNA module involved in light responsiveness
PnMYB36	Box 4	ATTAAT	450	6	+	part of a conserved DNA module involved in light responsiveness
PnMYB36	Box 4	ATTAAT	454	6	+	part of a conserved DNA module involved in light responsiveness
PnMYB36	Box 4	ATTAAT	586	6	+	part of a conserved DNA module involved in light responsiveness
PnMYB36	Box 4	ATTAAT	630	6	+	part of a conserved DNA module involved in light responsiveness
PnMYB36	Box 4	ATTAAT	892	6	+	part of a conserved DNA module involved in light responsiveness
PnMYB36	Box 4	ATTAAT	896	6	+	part of a conserved DNA module involved in light responsiveness
PnMYB36	Box 4	ATTAAT	900	6	+	part of a conserved DNA module involved in light responsiveness
PnMYB36	Box 4	ATTAAT	904	6	+	part of a conserved DNA module involved in light responsiveness
PnMYB36	Box 4	ATTAAT	1153	6	-	part of a conserved DNA module involved in light responsiveness
PnMYB36	Box 4	ATTAAT	1306	6	-	part of a conserved DNA module involved in light responsiveness
PnMYB36	Box 4	ATTAAT	1676	6	-	part of a conserved DNA module involved in light responsiveness
PnMYB36	Box 4	ATTAAT	1985	6	-	part of a conserved DNA module involved in light responsiveness
PnMYB36	TCT-motif	TCTTAC	1851	6	+	part of a light responsive element
PnMYB36	GT1-motif	GGTTAAT	37	7	-	light responsive element
PnMYB36	GT1-motif	GGTTAA	38	6	-	light responsive element
PnMYB36	GT1-motif	GGTTAA	885	6	+	light responsive element
PnMYB36	GT1-motif	GGTTAA	1111	6	-	light responsive element
PnMYB36	G-box	TAACACGTAG	1525	9	-	cis-acting regulatory element involved in light responsiveness
PnMYB36	G-box	CACGTG	1526	6	-	cis-acting regulatory element involved in light responsiveness
PnMYB36	CGTCA-motif	CGTCA	977	5	-	cis-acting regulatory element involved in the MeJA-responsiveness
PnMYB36	CGTCA-motif	CGTCA	1560	5	+	cis-acting regulatory element involved in the MeJA-responsiveness
PnMYB36	AT-rich element	ATAGAAATCAA	1864	10	-	binding site of AT-rich DNA binding protein (ATBP-1)
PnMYB36	TGACG-motif	TGACG	977	5	+	cis-acting regulatory element involved in the MeJA-responsiveness
PnMYB36	TGACG-motif	TGACG	1560	5	-	cis-acting regulatory element involved in the MeJA-responsiveness
PnMYB36	AuxRE	TGTCTCAATAAG	1079	11	+	part of an auxin-responsive element
PnMYB36	GATA-motif	GATAGGA	1280	7	-	part of a light responsive element
PnMYB36	TATC-box	TATCCCA	1194	7	+	cis-acting element involved in gibberellin-responsiveness
PnMYB36	AT-rich sequence	TAAAATACT	3	9	+	element for maximal elicitor-mediated activation (2copies)
PnMYB36	AT-rich sequence	TAAAATACT	1444	9	-	element for maximal elicitor-mediated activation (2copies)
PnMYB36	RY-element	CATGCATG	238	8	+	cis-acting regulatory element involved in seed-specific regulation
PnMYB36	RY-element	CATGCATG	1611	8	-	cis-acting regulatory element involved in seed-specific regulation
PnMYB36	ABRE	CACGTG	1526	6	-	cis-acting element involved in the abscisic acid responsiveness
PnMYB36	ABRE	ACGTG	1527	5	+	cis-acting element involved in the abscisic acid responsiveness
PnMYB36	ACE	CTAACGTATT	574	9	+	cis-acting element involved in light responsiveness
PnMYB36	MSA-like	(T/C)C(T/C)AACGG(T/C)(T/C)A	39	8.5	-	cis-acting element involved in cell cycle regulation
PnMYB36	MSA-like	TCAAACGGT	41	9	-	cis-acting element involved in cell cycle regulation
PnMYB37	GT1-motif	GGTTAA	98	6	-	light responsive element
PnMYB37	GT1-motif	GGTTAAT	1958	7	+	light responsive element
PnMYB37	TCCC-motif	TCTCCCT	215	7	-	part of a light responsive element
PnMYB37	WUN-motif	AAATTTCCT	1505	9	-	wound-responsive element
PnMYB37	O2-site	GATGA(C/T)(A/G)TG(A/G)	1655	8	-	cis-acting regulatory element involved in zein metabolism regulation
PnMYB37	Box 4	ATTAAT	23	6	+	part of a conserved DNA module involved in light responsiveness
PnMYB37	Box 4	ATTAAT	155	6	+	part of a conserved DNA module involved in light responsiveness
PnMYB37	Box 4	ATTAAT	276	6	+	part of a conserved DNA module involved in light responsiveness
PnMYB37	Box 4	ATTAAT	320	6	+	part of a conserved DNA module involved in light responsiveness
PnMYB37	Box 4	ATTAAT	435	6	+	part of a conserved DNA module involved in light responsiveness
PnMYB37	Box 4	ATTAAT	648	6	+	part of a conserved DNA module involved in light responsiveness
PnMYB37	Box 4	ATTAAT	652	6	+	part of a conserved DNA module involved in light responsiveness
PnMYB37	Box 4	ATTAAT	707	6	+	part of a conserved DNA module involved in light responsiveness
PnMYB37	Box 4	ATTAAT	760	6	+	part of a conserved DNA module involved in light responsiveness
PnMYB37	Box 4	ATTAAT	1155	6	-	part of a conserved DNA module involved in light responsiveness
PnMYB37	Box 4	ATTAAT	1199	6	-	part of a conserved DNA module involved in light responsiveness
PnMYB37	Box 4	ATTAAT	1315	6	-	part of a conserved DNA module involved in light responsiveness
PnMYB37	Box 4	ATTAAT	1402	6	-	part of a conserved DNA module involved in light responsiveness
PnMYB37	GATA-motif	AAGATAAGATT	510	10	+	part of a light responsive element
PnMYB37	AT-rich element	ATAGAAATCAA	451	10	-	binding site of AT-rich DNA binding protein (ATBP-1)
PnMYB37	AT-rich element	ATAGAAATCAA	1017	10	+	binding site of AT-rich DNA binding protein (ATBP-1)
PnMYB37	AT-rich element	ATAGAAATCAA	1331	10	-	binding site of AT-rich DNA binding protein (ATBP-1)
PnMYB37	ATC-motif	AGTAATCT	1165	8	-	part of a conserved DNA module involved in light responsiveness
PnMYB37	TGA-element	AACGAC	594	6	+	auxin-responsive element
PnMYB37	TGA-element	AACGAC	1385	6	-	auxin-responsive element
PnMYB38	ARE	AAACCA	153	6	-	cis-acting regulatory element essential for the anaerobic induction
PnMYB38	ARE	AAACCA	1086	6	-	cis-acting regulatory element essential for the anaerobic induction
PnMYB38	ARE	AAACCA	1107	6	+	cis-acting regulatory element essential for the anaerobic induction
PnMYB38	ARE	AAACCA	1201	6	+	cis-acting regulatory element essential for the anaerobic induction
PnMYB38	RY-element	CATGCATG	111	8	+	cis-acting regulatory element involved in seed-specific regulation
PnMYB38	TC-rich repeats	ATTCTCTAAC	856	9	+	cis-acting element involved in defense and stress responsiveness
PnMYB38	MRE	AACCTAA	1216	7	+	MYB binding site involved in light responsiveness
PnMYB38	GA-motif	ATAGATAA	1504	8	+	part of a light responsive element
PnMYB38	Box 4	ATTAAT	815	6	+	part of a conserved DNA module involved in light responsiveness
PnMYB38	Box 4	ATTAAT	1126	6	-	part of a conserved DNA module involved in light responsiveness
PnMYB38	Box 4	ATTAAT	1177	6	-	part of a conserved DNA module involved in light responsiveness
PnMYB38	Box 4	ATTAAT	1209	6	-	part of a conserved DNA module involved in light responsiveness
PnMYB38	Box 4	ATTAAT	1250	6	-	part of a conserved DNA module involved in light responsiveness
PnMYB38	Box 4	ATTAAT	1271	6	-	part of a conserved DNA module involved in light responsiveness
PnMYB38	Box 4	ATTAAT	1697	6	-	part of a conserved DNA module involved in light responsiveness
PnMYB38	Box 4	ATTAAT	1987	6	-	part of a conserved DNA module involved in light responsiveness
PnMYB38	TCCC-motif	TCTCCCT	24	7	-	part of a light responsive element
PnMYB38	CGTCA-motif	CGTCA	394	5	+	cis-acting regulatory element involved in the MeJA-responsiveness
PnMYB38	CGTCA-motif	CGTCA	465	5	+	cis-acting regulatory element involved in the MeJA-responsiveness
PnMYB38	GT1-motif	GGTTAAT	638	7	+	light responsive element
PnMYB38	GT1-motif	GGTTAAT	676	7	+	light responsive element
PnMYB38	TCA-element	CCATCTTTTT	1946	9	+	cis-acting element involved in salicylic acid responsiveness
PnMYB38	LTR	CCGAAA	1600	6	+	cis-acting element involved in low-temperature responsiveness
PnMYB38	TGACG-motif	TGACG	394	5	-	cis-acting regulatory element involved in the MeJA-responsiveness
PnMYB38	TGACG-motif	TGACG	465	5	-	cis-acting regulatory element involved in the MeJA-responsiveness
PnMYB39	CGTCA-motif	CGTCA	1526	5	-	cis-acting regulatory element involved in the MeJA-responsiveness
PnMYB39	G-box	TACGTG	162	6	+	cis-acting regulatory element involved in light responsiveness
PnMYB39	Box 4	ATTAAT	382	6	+	part of a conserved DNA module involved in light responsiveness
PnMYB39	Box 4	ATTAAT	628	6	+	part of a conserved DNA module involved in light responsiveness
PnMYB39	Box 4	ATTAAT	903	6	+	part of a conserved DNA module involved in light responsiveness
PnMYB39	Box 4	ATTAAT	907	6	+	part of a conserved DNA module involved in light responsiveness
PnMYB39	Box 4	ATTAAT	911	6	+	part of a conserved DNA module involved in light responsiveness
PnMYB39	G-Box	CACGTT	949	6	+	cis-acting regulatory element involved in light responsiveness
PnMYB39	TGACG-motif	TGACG	1526	5	+	cis-acting regulatory element involved in the MeJA-responsiveness
PnMYB39	HD-Zip 1	CAAT(A/T)ATTG	789	8.5	+	element involved in differentiation of the palisade mesophyll cells
PnMYB39	AT-rich sequence	TAAAATACT	411	9	+	element for maximal elicitor-mediated activation (2copies)
PnMYB39	ABRE	ACGTG	163	5	+	cis-acting element involved in the abscisic acid responsiveness
PnMYB39	ABRE	GCAACGTGTC	947	10	-	cis-acting element involved in the abscisic acid responsiveness
PnMYB39	ABRE	ACGTG	949	5	-	cis-acting element involved in the abscisic acid responsiveness
PnMYB39	ATC-motif	AGTAATCT	1784	8	-	part of a conserved DNA module involved in light responsiveness
PnMYB39	CAT-box	GCCACT	1207	6	+	cis-acting regulatory element related to meristem expression
PnMYB3R1	GT1-motif	GGTTAAT	787	7	-	light responsive element
PnMYB3R1	GT1-motif	GGTTAA	788	6	-	light responsive element
PnMYB3R1	G-box	TAAACGTG	1348	8	-	cis-acting regulatory element involved in light responsiveness
PnMYB3R1	G-box	CACGTC	1363	6	-	cis-acting regulatory element involved in light responsiveness
PnMYB3R1	G-box	CACGTC	1523	6	-	cis-acting regulatory element involved in light responsiveness
PnMYB3R1	CGTCA-motif	CGTCA	1060	5	-	cis-acting regulatory element involved in the MeJA-responsiveness
PnMYB3R1	CGTCA-motif	CGTCA	1362	5	-	cis-acting regulatory element involved in the MeJA-responsiveness
PnMYB3R1	CGTCA-motif	CGTCA	1468	5	+	cis-acting regulatory element involved in the MeJA-responsiveness
PnMYB3R1	CGTCA-motif	CGTCA	1522	5	-	cis-acting regulatory element involved in the MeJA-responsiveness
PnMYB3R1	CGTCA-motif	CGTCA	1757	5	+	cis-acting regulatory element involved in the MeJA-responsiveness
PnMYB3R1	TCT-motif	TCTTAC	536	6	-	part of a light responsive element
PnMYB3R1	TCT-motif	TCTTAC	1179	6	+	part of a light responsive element
PnMYB3R1	G-Box	CACGTT	1348	6	+	cis-acting regulatory element involved in light responsiveness
PnMYB3R1	Box 4	ATTAAT	613	6	+	part of a conserved DNA module involved in light responsiveness
PnMYB3R1	Box 4	ATTAAT	833	6	+	part of a conserved DNA module involved in light responsiveness
PnMYB3R1	Box 4	ATTAAT	1357	6	-	part of a conserved DNA module involved in light responsiveness
PnMYB3R1	Box 4	ATTAAT	1386	6	-	part of a conserved DNA module involved in light responsiveness
PnMYB3R1	GATA-motif	AAGATAAGATT	870	10	-	part of a light responsive element
PnMYB3R1	TGACG-motif	TGACG	1060	5	+	cis-acting regulatory element involved in the MeJA-responsiveness
PnMYB3R1	TGACG-motif	TGACG	1362	5	+	cis-acting regulatory element involved in the MeJA-responsiveness
PnMYB3R1	TGACG-motif	TGACG	1468	5	-	cis-acting regulatory element involved in the MeJA-responsiveness
PnMYB3R1	TGACG-motif	TGACG	1522	5	+	cis-acting regulatory element involved in the MeJA-responsiveness
PnMYB3R1	TGACG-motif	TGACG	1757	5	-	cis-acting regulatory element involved in the MeJA-responsiveness
PnMYB3R1	HD-Zip 1	CAAT(A/T)ATTG	796	8.5	+	element involved in differentiation of the palisade mesophyll cells
PnMYB3R1	HD-Zip 1	CAAT(A/T)ATTG	985	8	+	element involved in differentiation of the palisade mesophyll cells
PnMYB3R1	TC-rich repeats	GTTTTCTTAC	725	9	+	cis-acting element involved in defense and stress responsiveness
PnMYB3R1	AT1-motif	AATTATTTTTTATT	1572	13	-	part of a light responsive module
PnMYB3R1	ABRE	ACGTG	1348	5	-	cis-acting element involved in the abscisic acid responsiveness
PnMYB3R1	ABRE	ACGTG	1364	5	+	cis-acting element involved in the abscisic acid responsiveness
PnMYB3R1	ABRE	ACGTG	1524	5	+	cis-acting element involved in the abscisic acid responsiveness
PnMYB3R1	chs-CMA1a	TTACTTAA	532	8	-	part of a light responsive element
PnMYB3R1	GCN4_motif	TGAGTCA	1473	7	-	cis-regulatory element involved in endosperm expression
PnMYB3R1	CAT-box	GCCACT	1990	6	+	cis-acting regulatory element related to meristem expression
PnMYB3R1	AuxRR-core	GGTCCAT	628	7	+	cis-acting regulatory element involved in auxin responsiveness
PnMYB3R1	CCAAT-box	CAACGG	1741	6	+	MYBHv1 binding site
PnMYB3R1	CCAAT-box	CAACGG	1813	6	+	MYBHv1 binding site
PnMYB3R1	CCAAT-box	CAACGG	1898	6	+	MYBHv1 binding site
PnMYB3R1	GARE-motif	TCTGTTG	319	7	-	gibberellin-responsive element
PnMYB3R2	TGACG-motif	TGACG	14	5	-	cis-acting regulatory element involved in the MeJA-responsiveness
PnMYB3R2	TGACG-motif	TGACG	125	5	+	cis-acting regulatory element involved in the MeJA-responsiveness
PnMYB3R2	TGACG-motif	TGACG	1082	5	+	cis-acting regulatory element involved in the MeJA-responsiveness
PnMYB3R2	TGACG-motif	TGACG	1085	5	-	cis-acting regulatory element involved in the MeJA-responsiveness
PnMYB3R2	TGACG-motif	TGACG	1327	5	-	cis-acting regulatory element involved in the MeJA-responsiveness
PnMYB3R2	GT1-motif	GGTTAA	310	6	+	light responsive element
PnMYB3R2	CGTCA-motif	CGTCA	14	5	+	cis-acting regulatory element involved in the MeJA-responsiveness
PnMYB3R2	CGTCA-motif	CGTCA	125	5	-	cis-acting regulatory element involved in the MeJA-responsiveness
PnMYB3R2	CGTCA-motif	CGTCA	1082	5	-	cis-acting regulatory element involved in the MeJA-responsiveness
PnMYB3R2	CGTCA-motif	CGTCA	1085	5	+	cis-acting regulatory element involved in the MeJA-responsiveness
PnMYB3R2	CGTCA-motif	CGTCA	1327	5	+	cis-acting regulatory element involved in the MeJA-responsiveness
PnMYB3R2	MBS	CAACTG	1645	6	-	MYB binding site involved in drought-inducibility
PnMYB3R2	G-box	CACGTC	126	6	-	cis-acting regulatory element involved in light responsiveness
PnMYB3R2	P-box	CCTTTTG	1903	7	+	gibberellin-responsive element
PnMYB3R2	Box 4	ATTAAT	419	6	+	part of a conserved DNA module involved in light responsiveness
PnMYB3R2	ACE	CTAACGTATT	984	9	-	cis-acting element involved in light responsiveness
PnMYB3R2	I-box	GTATAAGGCC	1398	9	-	part of a light responsive element
PnMYB3R2	MSA-like	(T/C)C(T/C)AACGG(T/C)(T/C)A	1309	9	+	cis-acting element involved in cell cycle regulation
PnMYB3R2	circadian	CAAAGATATC	1008	9	-	cis-acting regulatory element involved in circadian control
PnMYB3R2	CCAAT-box	CAACGG	1063	6	-	MYBHv1 binding site
PnMYB3R2	CCAAT-box	CAACGG	1382	6	+	MYBHv1 binding site
PnMYB3R2	TC-rich repeats	ATTCTCTAAC	357	9	-	cis-acting element involved in defense and stress responsiveness
PnMYB3R2	ABRE	ACGTG	127	5	+	cis-acting element involved in the abscisic acid responsiveness
PnMYB3R2	3-AF1 binding site	TAAGAGAGGAA	1268	10	+	light responsive element
PnMYB3R2	AE-box	AGAAACAA	1587	8	-	part of a module for light response
PnMYB3R2	CAT-box	GCCACT	1547	6	+	cis-acting regulatory element related to meristem expression
PnMYB3R2	ARE	AAACCA	99	6	-	cis-acting regulatory element essential for the anaerobic induction
PnMYB3R2	ARE	AAACCA	1888	6	-	cis-acting regulatory element essential for the anaerobic induction
PnMYB3R3	ACE	GACACGTATG	186	9	-	cis-acting element involved in light responsiveness
PnMYB3R3	I-box	gGATAAGGTG	430	9	-	part of a light responsive element
PnMYB3R3	ABRE	ACGTG	1330	5	-	cis-acting element involved in the abscisic acid responsiveness
PnMYB3R3	CAT-box	GCCACT	1469	6	+	cis-acting regulatory element related to meristem expression
PnMYB3R3	ARE	AAACCA	1588	6	+	cis-acting regulatory element essential for the anaerobic induction
PnMYB3R3	ARE	AAACCA	1915	6	-	cis-acting regulatory element essential for the anaerobic induction
PnMYB3R3	AE-box	AGAAACAA	1289	8	+	part of a module for light response
PnMYB3R3	GCN4_motif	TGAGTCA	951	7	+	cis-regulatory element involved in endosperm expression
PnMYB3R3	TGACG-motif	TGACG	68	5	-	cis-acting regulatory element involved in the MeJA-responsiveness
PnMYB3R3	TGACG-motif	TGACG	1310	5	-	cis-acting regulatory element involved in the MeJA-responsiveness
PnMYB3R3	TGACG-motif	TGACG	1327	5	-	cis-acting regulatory element involved in the MeJA-responsiveness
PnMYB3R3	LTR	CCGAAA	1282	6	-	cis-acting element involved in low-temperature responsiveness
PnMYB3R3	TCA-element	TCAGAAGAGG	331	9	-	cis-acting element involved in salicylic acid responsiveness
PnMYB3R3	TCA-element	CCATCTTTTT	545	9	-	cis-acting element involved in salicylic acid responsiveness
PnMYB3R3	TCA-element	CCATCTTTTT	588	9	-	cis-acting element involved in salicylic acid responsiveness
PnMYB3R3	CGTCA-motif	CGTCA	68	5	+	cis-acting regulatory element involved in the MeJA-responsiveness
PnMYB3R3	CGTCA-motif	CGTCA	1310	5	+	cis-acting regulatory element involved in the MeJA-responsiveness
PnMYB3R3	CGTCA-motif	CGTCA	1327	5	+	cis-acting regulatory element involved in the MeJA-responsiveness
PnMYB3R3	G-box	TACGTG	1330	6	-	cis-acting regulatory element involved in light responsiveness
PnMYB3R3	GT1-motif	GGTTAA	539	6	-	light responsive element
PnMYB3R3	Box 4	ATTAAT	50	6	+	part of a conserved DNA module involved in light responsiveness
PnMYB3R3	Box 4	ATTAAT	291	6	+	part of a conserved DNA module involved in light responsiveness
PnMYB3R3	Box 4	ATTAAT	716	6	+	part of a conserved DNA module involved in light responsiveness
PnMYB3R3	Box 4	ATTAAT	854	6	+	part of a conserved DNA module involved in light responsiveness
PnMYB3R3	WUN-motif	AAATTTCCT	1191	9	-	wound-responsive element
PnMYB3R3	TCT-motif	TCTTAC	1150	6	+	part of a light responsive element
PnMYB3R3	O2-site	GTTGACGTGA	1307	9	-	cis-acting regulatory element involved in zein metabolism regulation
PnMYB3R4	MRE	AACCTAA	1859	7	-	MYB binding site involved in light responsiveness
PnMYB3R4	CCAAT-box	CAACGG	1158	6	-	MYBHv1 binding site
PnMYB3R4	ARE	AAACCA	15	6	-	cis-acting regulatory element essential for the anaerobic induction
PnMYB3R4	ARE	AAACCA	197	6	+	cis-acting regulatory element essential for the anaerobic induction
PnMYB3R4	AT-rich sequence	TAAAATACT	662	9	-	element for maximal elicitor-mediated activation (2copies)
PnMYB3R4	ABRE	ACGTG	370	5	-	cis-acting element involved in the abscisic acid responsiveness
PnMYB3R4	ABRE	TACGGTC	896	7	-	cis-acting element involved in the abscisic acid responsiveness
PnMYB3R4	Box 4	ATTAAT	952	6	+	part of a conserved DNA module involved in light responsiveness
PnMYB3R4	Box 4	ATTAAT	992	6	+	part of a conserved DNA module involved in light responsiveness
PnMYB3R4	G-Box	CACGTT	370	6	+	cis-acting regulatory element involved in light responsiveness
PnMYB3R4	TCT-motif	TCTTAC	1775	6	+	part of a light responsive element
PnMYB3R4	MBS	CAACTG	11	6	-	MYB binding site involved in drought-inducibility
PnMYB3R4	MBS	CAACTG	111	6	-	MYB binding site involved in drought-inducibility
PnMYB3R4	GT1-motif	GGTTAA	595	6	-	light responsive element
PnMYB4	TCT-motif	TCTTAC	1478	6	+	part of a light responsive element
PnMYB4	TCT-motif	TCTTAC	1516	6	-	part of a light responsive element
PnMYB4	G-Box	CACGTT	223	6	+	cis-acting regulatory element involved in light responsiveness
PnMYB4	G-Box	CACGTG	1449	6	-	cis-acting regulatory element involved in light responsiveness
PnMYB4	Box 4	ATTAAT	495	6	+	part of a conserved DNA module involved in light responsiveness
PnMYB4	Box 4	ATTAAT	674	6	+	part of a conserved DNA module involved in light responsiveness
PnMYB4	Box 4	ATTAAT	1132	6	-	part of a conserved DNA module involved in light responsiveness
PnMYB4	Box 4	ATTAAT	1397	6	-	part of a conserved DNA module involved in light responsiveness
PnMYB4	Box 4	ATTAAT	1572	6	-	part of a conserved DNA module involved in light responsiveness
PnMYB4	GT1-motif	GGTTAAT	716	7	+	light responsive element
PnMYB4	G-box	TAAACGTG	223	8	-	cis-acting regulatory element involved in light responsiveness
PnMYB4	G-box	CACGTC	235	6	+	cis-acting regulatory element involved in light responsiveness
PnMYB4	G-box	CACGTG	1449	6	-	cis-acting regulatory element involved in light responsiveness
PnMYB4	CGTCA-motif	CGTCA	237	5	+	cis-acting regulatory element involved in the MeJA-responsiveness
PnMYB4	GATA-motif	AAGATAAGATT	337	10	-	part of a light responsive element
PnMYB4	GATA-motif	AAGATAAGATT	897	10	-	part of a light responsive element
PnMYB4	TGACG-motif	TGACG	237	5	-	cis-acting regulatory element involved in the MeJA-responsiveness
PnMYB4	Gap-box	CAAATGAA(A/G)A	309	9.5	-	part of a light responsive element
PnMYB4	TATC-box	TATCCCA	664	7	+	cis-acting element involved in gibberellin-responsiveness
PnMYB4	MBSI	TTTTTACGGTTA	1298	11	-	MYB binding site involved in flavonoid biosynthetic genes regulation
PnMYB4	ARE	AAACCA	790	6	+	cis-acting regulatory element essential for the anaerobic induction
PnMYB4	ARE	AAACCA	890	6	-	cis-acting regulatory element essential for the anaerobic induction
PnMYB4	CAT-box	GCCACT	507	6	-	cis-acting regulatory element related to meristem expression
PnMYB4	ATC-motif	AGTAATCT	334	8	+	part of a conserved DNA module involved in light responsiveness
PnMYB4	TGA-element	AACGAC	1061	6	+	auxin-responsive element
PnMYB4	TGA-element	AACGAC	1360	6	-	auxin-responsive element
PnMYB4	TGA-element	AACGAC	1430	6	-	auxin-responsive element
PnMYB4	ABRE	ACGTG	223	5	-	cis-acting element involved in the abscisic acid responsiveness
PnMYB4	ABRE	ACGTG	235	5	-	cis-acting element involved in the abscisic acid responsiveness
PnMYB4	ABRE	GCCGCGTGGC	484	9	+	cis-acting element involved in the abscisic acid responsiveness
PnMYB4	ABRE	CACGTG	1449	6	-	cis-acting element involved in the abscisic acid responsiveness
PnMYB4	ABRE	ACGTG	1450	5	+	cis-acting element involved in the abscisic acid responsiveness
PnMYB4	AuxRR-core	GGTCCAT	1	7	-	cis-acting regulatory element involved in auxin responsiveness
PnMYB4	circadian	CAAAGATATC	1437	9	+	cis-acting regulatory element involved in circadian control
PnMYB40	G-box	CACGAC	9	6	+	cis-acting regulatory element involved in light responsiveness
PnMYB40	MBS	CAACTG	1592	6	+	MYB binding site involved in drought-inducibility
PnMYB40	TCCC-motif	TCTCCCT	1770	7	+	part of a light responsive element
PnMYB40	O2-site	GTTGACGTGA	1787	9	+	cis-acting regulatory element involved in zein metabolism regulation
PnMYB40	TCT-motif	TCTTAC	1615	6	-	part of a light responsive element
PnMYB40	Box 4	ATTAAT	247	6	+	part of a conserved DNA module involved in light responsiveness
PnMYB40	Box 4	ATTAAT	1562	6	-	part of a conserved DNA module involved in light responsiveness
PnMYB40	Gap-box	CAAATGAA(A/G)A	731	9.5	+	part of a light responsive element
PnMYB40	AT-rich element	ATAGAAATCAA	512	10	+	binding site of AT-rich DNA binding protein (ATBP-1)
PnMYB40	chs-CMA1a	TTACTTAA	1477	8	-	part of a light responsive element
PnMYB40	ATCT-motif	AATCTAATCC	1646	9	+	part of a conserved DNA module involved in light responsiveness
PnMYB40	circadian	CAAAGATATC	1677	9	+	cis-acting regulatory element involved in circadian control
PnMYB40	AuxRR-core	GGTCCAT	78	7	-	cis-acting regulatory element involved in auxin responsiveness
PnMYB40	GARE-motif	TCTGTTG	1035	7	-	gibberellin-responsive element
PnMYB40	GARE-motif	TCTGTTG	1784	7	+	gibberellin-responsive element
PnMYB41	AE-box	AGAAACAA	1089	8	+	part of a module for light response
PnMYB41	AE-box	AGAAACTT	1197	8	-	part of a module for light response
PnMYB41	GCN4_motif	TGAGTCA	1920	7	+	cis-regulatory element involved in endosperm expression
PnMYB41	ARE	AAACCA	349	6	-	cis-acting regulatory element essential for the anaerobic induction
PnMYB41	ARE	AAACCA	1114	6	-	cis-acting regulatory element essential for the anaerobic induction
PnMYB41	ARE	AAACCA	1457	6	+	cis-acting regulatory element essential for the anaerobic induction
PnMYB41	ABRE	ACGTG	222	5	+	cis-acting element involved in the abscisic acid responsiveness
PnMYB41	ABRE	ACGTG	856	5	+	cis-acting element involved in the abscisic acid responsiveness
PnMYB41	ABRE	CACGTG	1050	6	-	cis-acting element involved in the abscisic acid responsiveness
PnMYB41	ABRE	ACGTG	1051	5	+	cis-acting element involved in the abscisic acid responsiveness
PnMYB41	TC-rich repeats	ATTCTCTAAC	67	9	-	cis-acting element involved in defense and stress responsiveness
PnMYB41	TC-rich repeats	GTTTTCTTAC	351	9	+	cis-acting element involved in defense and stress responsiveness
PnMYB41	RY-element	CATGCATG	1513	8	-	cis-acting regulatory element involved in seed-specific regulation
PnMYB41	CCAAT-box	CAACGG	1007	6	+	MYBHv1 binding site
PnMYB41	O2-site	GATGATGTGG	1584	9	-	cis-acting regulatory element involved in zein metabolism regulation
PnMYB41	O2-site	GATGACATGG	1749	9	-	cis-acting regulatory element involved in zein metabolism regulation
PnMYB41	G-Box	CACGTG	1050	6	-	cis-acting regulatory element involved in light responsiveness
PnMYB41	Box 4	ATTAAT	37	6	+	part of a conserved DNA module involved in light responsiveness
PnMYB41	Box 4	ATTAAT	118	6	+	part of a conserved DNA module involved in light responsiveness
PnMYB41	Box 4	ATTAAT	122	6	+	part of a conserved DNA module involved in light responsiveness
PnMYB41	Box 4	ATTAAT	285	6	+	part of a conserved DNA module involved in light responsiveness
PnMYB41	Box 4	ATTAAT	321	6	+	part of a conserved DNA module involved in light responsiveness
PnMYB41	Box 4	ATTAAT	1220	6	-	part of a conserved DNA module involved in light responsiveness
PnMYB41	Box 4	ATTAAT	1327	6	-	part of a conserved DNA module involved in light responsiveness
PnMYB41	Box 4	ATTAAT	1463	6	-	part of a conserved DNA module involved in light responsiveness
PnMYB41	Box 4	ATTAAT	1634	6	-	part of a conserved DNA module involved in light responsiveness
PnMYB41	Box 4	ATTAAT	1772	6	-	part of a conserved DNA module involved in light responsiveness
PnMYB41	Box 4	ATTAAT	1852	6	-	part of a conserved DNA module involved in light responsiveness
PnMYB41	Box 4	ATTAAT	1870	6	-	part of a conserved DNA module involved in light responsiveness
PnMYB41	G-box	TACGTG	221	6	+	cis-acting regulatory element involved in light responsiveness
PnMYB41	G-box	TACGTG	855	6	+	cis-acting regulatory element involved in light responsiveness
PnMYB41	G-box	CACGTG	1050	6	-	cis-acting regulatory element involved in light responsiveness
PnMYB41	GATA-motif	GATAGGA	1180	7	-	part of a light responsive element
PnMYB42	G-Box	CACGTT	1738	6	+	cis-acting regulatory element involved in light responsiveness
PnMYB42	Box 4	ATTAAT	23	6	+	part of a conserved DNA module involved in light responsiveness
PnMYB42	Box 4	ATTAAT	167	6	+	part of a conserved DNA module involved in light responsiveness
PnMYB42	Box 4	ATTAAT	228	6	+	part of a conserved DNA module involved in light responsiveness
PnMYB42	Box 4	ATTAAT	832	6	+	part of a conserved DNA module involved in light responsiveness
PnMYB42	Box 4	ATTAAT	851	6	+	part of a conserved DNA module involved in light responsiveness
PnMYB42	Box 4	ATTAAT	875	6	+	part of a conserved DNA module involved in light responsiveness
PnMYB42	Box 4	ATTAAT	884	6	+	part of a conserved DNA module involved in light responsiveness
PnMYB42	Box 4	ATTAAT	906	6	+	part of a conserved DNA module involved in light responsiveness
PnMYB42	Box 4	ATTAAT	952	6	+	part of a conserved DNA module involved in light responsiveness
PnMYB42	Box 4	ATTAAT	964	6	+	part of a conserved DNA module involved in light responsiveness
PnMYB42	Box 4	ATTAAT	970	6	+	part of a conserved DNA module involved in light responsiveness
PnMYB42	Box 4	ATTAAT	1049	6	-	part of a conserved DNA module involved in light responsiveness
PnMYB42	Box 4	ATTAAT	1097	6	-	part of a conserved DNA module involved in light responsiveness
PnMYB42	Box 4	ATTAAT	1103	6	-	part of a conserved DNA module involved in light responsiveness
PnMYB42	Box 4	ATTAAT	1236	6	-	part of a conserved DNA module involved in light responsiveness
PnMYB42	Box 4	ATTAAT	1255	6	-	part of a conserved DNA module involved in light responsiveness
PnMYB42	Box 4	ATTAAT	1261	6	-	part of a conserved DNA module involved in light responsiveness
PnMYB42	Box 4	ATTAAT	1283	6	-	part of a conserved DNA module involved in light responsiveness
PnMYB42	Box 4	ATTAAT	1295	6	-	part of a conserved DNA module involved in light responsiveness
PnMYB42	Box 4	ATTAAT	1327	6	-	part of a conserved DNA module involved in light responsiveness
PnMYB42	Box 4	ATTAAT	1442	6	-	part of a conserved DNA module involved in light responsiveness
PnMYB42	Box 4	ATTAAT	1577	6	-	part of a conserved DNA module involved in light responsiveness
PnMYB42	O2-site	GATGATGTGG	103	9	-	cis-acting regulatory element involved in zein metabolism regulation
PnMYB42	O2-site	GATGA(C/T)(A/G)TG(A/G)	1876	8	-	cis-acting regulatory element involved in zein metabolism regulation
PnMYB42	GT1-motif	GGTTAA	659	6	-	light responsive element
PnMYB42	GT1-motif	GGTTAAT	1226	7	-	light responsive element
PnMYB42	GT1-motif	GGTTAA	1227	6	-	light responsive element
PnMYB42	MBS	CAACTG	696	6	+	MYB binding site involved in drought-inducibility
PnMYB42	G-box	TACGTG	221	6	-	cis-acting regulatory element involved in light responsiveness
PnMYB42	G-box	TACGTG	319	6	+	cis-acting regulatory element involved in light responsiveness
PnMYB42	CGTCA-motif	CGTCA	302	5	+	cis-acting regulatory element involved in the MeJA-responsiveness
PnMYB42	TGACG-motif	TGACG	302	5	-	cis-acting regulatory element involved in the MeJA-responsiveness
PnMYB42	GATA-motif	GATAGGG	82	7	-	part of a light responsive element
PnMYB42	CAT-box	GCCACT	1166	6	-	cis-acting regulatory element related to meristem expression
PnMYB42	CAT-box	GCCACT	1411	6	-	cis-acting regulatory element related to meristem expression
PnMYB42	CAT-box	GCCACT	1801	6	+	cis-acting regulatory element related to meristem expression
PnMYB42	TATC-box	TATCCCA	1830	7	+	cis-acting element involved in gibberellin-responsiveness
PnMYB42	ABRE	ACGTG	221	5	-	cis-acting element involved in the abscisic acid responsiveness
PnMYB42	ABRE	ACGTG	320	5	+	cis-acting element involved in the abscisic acid responsiveness
PnMYB42	ABRE	GCAACGTGTC	1736	10	-	cis-acting element involved in the abscisic acid responsiveness
PnMYB42	ABRE	ACGTG	1738	5	-	cis-acting element involved in the abscisic acid responsiveness
PnMYB42	CCAAT-box	CAACGG	1473	6	-	MYBHv1 binding site
PnMYB43	ACE	CTAACGTATT	808	9	-	cis-acting element involved in light responsiveness
PnMYB43	TC-rich repeats	ATTCTCTAAC	785	10	-	cis-acting element involved in defense and stress responsiveness
PnMYB43	TC-rich repeats	ATTCTCTAAC	1433	9	+	cis-acting element involved in defense and stress responsiveness
PnMYB43	ATC-motif	AGCTATCCA	1886	9	-	part of a conserved DNA module involved in light responsiveness
PnMYB43	TGA-element	AACGAC	1324	6	-	auxin-responsive element
PnMYB43	TGA-element	AACGAC	1360	6	-	auxin-responsive element
PnMYB43	TGA-element	AACGAC	1557	6	+	auxin-responsive element
PnMYB43	ABRE	ACGTG	377	5	+	cis-acting element involved in the abscisic acid responsiveness
PnMYB43	ABRE	ACGTG	1288	5	-	cis-acting element involved in the abscisic acid responsiveness
PnMYB43	ABRE	GCAACGTGTC	1670	9	-	cis-acting element involved in the abscisic acid responsiveness
PnMYB43	ABRE	ACGTG	1672	5	-	cis-acting element involved in the abscisic acid responsiveness
PnMYB43	chs-CMA1a	TTACTTAA	1374	8	-	part of a light responsive element
PnMYB43	GC-motif	CCCCCG	98	6	-	enhancer-like element involved in anoxic specific inducibility
PnMYB43	HD-Zip 3	GTAAT(G/C)ATTAC	1522	9.5	-	protein binding site
PnMYB43	MBSI	aaaAaaC(G/C)GTTA	777	10.5	+	MYB binding site involved in flavonoid biosynthetic genes regulation
PnMYB43	ARE	AAACCA	1719	6	+	cis-acting regulatory element essential for the anaerobic induction
PnMYB43	TGACG-motif	TGACG	639	5	-	cis-acting regulatory element involved in the MeJA-responsiveness
PnMYB43	TGACG-motif	TGACG	903	5	+	cis-acting regulatory element involved in the MeJA-responsiveness
PnMYB43	AT-rich element	ATAGAAATCAA	1973	10	+	binding site of AT-rich DNA binding protein (ATBP-1)
PnMYB43	G-box	TACGTG	1288	6	-	cis-acting regulatory element involved in light responsiveness
PnMYB43	MBS	CAACTG	559	6	-	MYB binding site involved in drought-inducibility
PnMYB43	MBS	CAACTG	668	6	-	MYB binding site involved in drought-inducibility
PnMYB43	CGTCA-motif	CGTCA	639	5	+	cis-acting regulatory element involved in the MeJA-responsiveness
PnMYB43	CGTCA-motif	CGTCA	903	5	-	cis-acting regulatory element involved in the MeJA-responsiveness
PnMYB43	O2-site	GATGATGTGG	110	10	+	cis-acting regulatory element involved in zein metabolism regulation
PnMYB43	O2-site	GATGATGTGG	1806	9	-	cis-acting regulatory element involved in zein metabolism regulation
PnMYB43	G-Box	CACGTT	376	6	-	cis-acting regulatory element involved in light responsiveness
PnMYB43	G-Box	CACGTT	1672	6	+	cis-acting regulatory element involved in light responsiveness
PnMYB43	Box 4	ATTAAT	63	6	+	part of a conserved DNA module involved in light responsiveness
PnMYB43	Box 4	ATTAAT	838	6	+	part of a conserved DNA module involved in light responsiveness
PnMYB43	Box 4	ATTAAT	988	6	+	part of a conserved DNA module involved in light responsiveness
PnMYB43	Box 4	ATTAAT	1180	6	-	part of a conserved DNA module involved in light responsiveness
PnMYB43	Box 4	ATTAAT	1384	6	-	part of a conserved DNA module involved in light responsiveness
PnMYB43	Box 4	ATTAAT	1499	6	-	part of a conserved DNA module involved in light responsiveness
PnMYB43	Box 4	ATTAAT	1595	6	-	part of a conserved DNA module involved in light responsiveness
PnMYB43	Box 4	ATTAAT	1632	6	-	part of a conserved DNA module involved in light responsiveness
PnMYB43	Box 4	ATTAAT	1899	6	-	part of a conserved DNA module involved in light responsiveness
PnMYB44	AT1-motif	AATTATTTTTTATT	600	13	+	part of a light responsive module
PnMYB44	ABRE	AACCCGG	1972	7	-	cis-acting element involved in the abscisic acid responsiveness
PnMYB44	3-AF1 binding site	TAAGAGAGGAA	1693	10	-	light responsive element
PnMYB44	chs-CMA1a	TTACTTAA	1825	8	+	part of a light responsive element
PnMYB44	ARE	AAACCA	515	6	-	cis-acting regulatory element essential for the anaerobic induction
PnMYB44	ARE	AAACCA	1934	6	-	cis-acting regulatory element essential for the anaerobic induction
PnMYB44	circadian	CAAAGATATC	412	9	-	cis-acting regulatory element involved in circadian control
PnMYB44	circadian	CAAAGATATC	1846	9	+	cis-acting regulatory element involved in circadian control
PnMYB44	AuxRR-core	GGTCCAT	1288	7	+	cis-acting regulatory element involved in auxin responsiveness
PnMYB44	MRE	AACCTAA	1337	7	+	MYB binding site involved in light responsiveness
PnMYB44	GTGGC-motif	GATTCTGTGGC	761	10	+	part of a light responsive element
PnMYB44	TCCC-motif	TCTCCCT	1604	7	-	part of a light responsive element
PnMYB44	P-box	CCTTTTG	1919	7	+	gibberellin-responsive element
PnMYB44	TCT-motif	TCTTAC	1571	6	+	part of a light responsive element
PnMYB44	TCT-motif	TCTTAC	1806	6	-	part of a light responsive element
PnMYB44	Box 4	ATTAAT	43	6	+	part of a conserved DNA module involved in light responsiveness
PnMYB44	Box 4	ATTAAT	121	6	+	part of a conserved DNA module involved in light responsiveness
PnMYB44	Box 4	ATTAAT	473	6	+	part of a conserved DNA module involved in light responsiveness
PnMYB44	Box 4	ATTAAT	713	6	+	part of a conserved DNA module involved in light responsiveness
PnMYB44	Box 4	ATTAAT	1205	6	-	part of a conserved DNA module involved in light responsiveness
PnMYB44	Box 4	ATTAAT	1311	6	-	part of a conserved DNA module involved in light responsiveness
PnMYB44	Box 4	ATTAAT	1902	6	-	part of a conserved DNA module involved in light responsiveness
PnMYB44	TCA-element	CCATCTTTTT	88	9	-	cis-acting element involved in salicylic acid responsiveness
PnMYB44	TCA-element	CCATCTTTTT	1796	9	+	cis-acting element involved in salicylic acid responsiveness
PnMYB44	TCA-element	TCAGAAGAGG	1807	9	+	cis-acting element involved in salicylic acid responsiveness
PnMYB44	TCA-element	CCATCTTTTT	1867	9	+	cis-acting element involved in salicylic acid responsiveness
PnMYB45	ABRE	ACGTG	1955	5	-	cis-acting element involved in the abscisic acid responsiveness
PnMYB45	ARE	AAACCA	614	6	+	cis-acting regulatory element essential for the anaerobic induction
PnMYB45	HD-Zip 3	GTAAT(G/C)ATTAC	902	9.5	+	protein binding site
PnMYB45	GCN4_motif	TGAGTCA	87	7	+	cis-regulatory element involved in endosperm expression
PnMYB45	GCN4_motif	TGAGTCA	446	7	+	cis-regulatory element involved in endosperm expression
PnMYB45	circadian	CAAAGATATC	682	9	-	cis-acting regulatory element involved in circadian control
PnMYB45	GT1-motif	GGTTAAT	164	7	+	light responsive element
PnMYB45	G-box	TACGTG	1955	6	-	cis-acting regulatory element involved in light responsiveness
PnMYB45	CGTCA-motif	CGTCA	1068	5	-	cis-acting regulatory element involved in the MeJA-responsiveness
PnMYB45	Box 4	ATTAAT	587	6	+	part of a conserved DNA module involved in light responsiveness
PnMYB45	Box 4	ATTAAT	908	6	+	part of a conserved DNA module involved in light responsiveness
PnMYB45	Box 4	ATTAAT	1297	6	-	part of a conserved DNA module involved in light responsiveness
PnMYB45	Box 4	ATTAAT	1436	6	-	part of a conserved DNA module involved in light responsiveness
PnMYB45	Box 4	ATTAAT	1665	6	-	part of a conserved DNA module involved in light responsiveness
PnMYB45	Box 4	ATTAAT	1728	6	-	part of a conserved DNA module involved in light responsiveness
PnMYB45	Box 4	ATTAAT	1764	6	-	part of a conserved DNA module involved in light responsiveness
PnMYB45	LTR	CCGAAA	1059	6	-	cis-acting element involved in low-temperature responsiveness
PnMYB45	TGACG-motif	TGACG	1068	5	+	cis-acting regulatory element involved in the MeJA-responsiveness
PnMYB45	GATA-motif	AAGGATAAGG	1897	9	-	part of a light responsive element
PnMYB45	TCA-element	CCATCTTTTT	838	9	-	cis-acting element involved in salicylic acid responsiveness
PnMYB45	TCA-element	CCATCTTTTT	1846	9	+	cis-acting element involved in salicylic acid responsiveness
PnMYB46	LTR	CCGAAA	835	6	+	cis-acting element involved in low-temperature responsiveness
PnMYB46	LTR	CCGAAA	1616	6	+	cis-acting element involved in low-temperature responsiveness
PnMYB46	TCA-element	CCATCTTTTT	1469	9	+	cis-acting element involved in salicylic acid responsiveness
PnMYB46	G-box	CACGTC	1018	6	-	cis-acting regulatory element involved in light responsiveness
PnMYB46	P-box	CCTTTTG	1304	7	+	gibberellin-responsive element
PnMYB46	O2-site	GTTGACGTGA	929	9	-	cis-acting regulatory element involved in zein metabolism regulation
PnMYB46	TCT-motif	TCTTAC	457	6	+	part of a light responsive element
PnMYB46	G-Box	CACGTT	1802	6	-	cis-acting regulatory element involved in light responsiveness
PnMYB46	Box 4	ATTAAT	31	6	+	part of a conserved DNA module involved in light responsiveness
PnMYB46	Box 4	ATTAAT	332	6	+	part of a conserved DNA module involved in light responsiveness
PnMYB46	Box 4	ATTAAT	401	6	+	part of a conserved DNA module involved in light responsiveness
PnMYB46	Box 4	ATTAAT	571	6	+	part of a conserved DNA module involved in light responsiveness
PnMYB46	Box 4	ATTAAT	641	6	+	part of a conserved DNA module involved in light responsiveness
PnMYB46	Box 4	ATTAAT	1052	6	-	part of a conserved DNA module involved in light responsiveness
PnMYB46	Box 4	ATTAAT	1197	6	-	part of a conserved DNA module involved in light responsiveness
PnMYB46	Box 4	ATTAAT	1422	6	-	part of a conserved DNA module involved in light responsiveness
PnMYB46	I-box	TGATAATGT	259	9	+	part of a light responsive element
PnMYB46	circadian	CAAAGATATC	1654	9	-	cis-acting regulatory element involved in circadian control
PnMYB46	MRE	AACCTAA	1268	7	+	MYB binding site involved in light responsiveness
PnMYB46	ABRE	ACGTG	1019	5	+	cis-acting element involved in the abscisic acid responsiveness
PnMYB46	ABRE	ACGTG	1803	5	+	cis-acting element involved in the abscisic acid responsiveness
PnMYB47	CGTCA-motif	CGTCA	694	5	+	cis-acting regulatory element involved in the MeJA-responsiveness
PnMYB47	P-box	CCTTTTG	21	7	-	gibberellin-responsive element
PnMYB47	P-box	CCTTTTG	236	7	+	gibberellin-responsive element
PnMYB47	TCT-motif	TCTTAC	1811	6	-	part of a light responsive element
PnMYB47	Box 4	ATTAAT	5	6	+	part of a conserved DNA module involved in light responsiveness
PnMYB47	Box 4	ATTAAT	216	6	+	part of a conserved DNA module involved in light responsiveness
PnMYB47	Box 4	ATTAAT	323	6	+	part of a conserved DNA module involved in light responsiveness
PnMYB47	Box 4	ATTAAT	388	6	+	part of a conserved DNA module involved in light responsiveness
PnMYB47	Box 4	ATTAAT	856	6	+	part of a conserved DNA module involved in light responsiveness
PnMYB47	TGACG-motif	TGACG	694	5	-	cis-acting regulatory element involved in the MeJA-responsiveness
PnMYB47	TCA-element	CCATCTTTTT	575	9	+	cis-acting element involved in salicylic acid responsiveness
PnMYB47	ABRE	CGTACGTGCA	146	9	-	cis-acting element involved in the abscisic acid responsiveness
PnMYB47	chs-CMA1a	TTACTTAA	1807	8	-	part of a light responsive element
PnMYB47	CCAAT-box	CAACGG	1170	6	+	MYBHv1 binding site
PnMYB48	Box 4	ATTAAT	718	6	+	part of a conserved DNA module involved in light responsiveness
PnMYB48	Box 4	ATTAAT	1117	6	-	part of a conserved DNA module involved in light responsiveness
PnMYB48	Box 4	ATTAAT	1148	6	-	part of a conserved DNA module involved in light responsiveness
PnMYB48	P-box	CCTTTTG	492	7	+	gibberellin-responsive element
PnMYB48	G-box	CACGTC	195	6	-	cis-acting regulatory element involved in light responsiveness
PnMYB48	G-box	TACGTG	1796	6	-	cis-acting regulatory element involved in light responsiveness
PnMYB48	CGTCA-motif	CGTCA	589	5	-	cis-acting regulatory element involved in the MeJA-responsiveness
PnMYB48	TCA-element	CCATCTTTTT	273	9	+	cis-acting element involved in salicylic acid responsiveness
PnMYB48	TGACG-motif	TGACG	589	5	+	cis-acting regulatory element involved in the MeJA-responsiveness
PnMYB48	ARE	AAACCA	1662	6	-	cis-acting regulatory element essential for the anaerobic induction
PnMYB48	AE-box	AGAAACTT	1457	8	-	part of a module for light response
PnMYB48	LAMP-element	CTTTATCA	227	8	+	part of a light responsive element
PnMYB48	TGA-element	AACGAC	741	6	-	auxin-responsive element
PnMYB48	TGA-element	AACGAC	827	6	+	auxin-responsive element
PnMYB48	ABRE	ACGTG	196	5	+	cis-acting element involved in the abscisic acid responsiveness
PnMYB48	ABRE	ACGTG	1796	5	-	cis-acting element involved in the abscisic acid responsiveness
PnMYB49	TGACG-motif	TGACG	291	5	+	cis-acting regulatory element involved in the MeJA-responsiveness
PnMYB49	TGACG-motif	TGACG	592	5	+	cis-acting regulatory element involved in the MeJA-responsiveness
PnMYB49	TGACG-motif	TGACG	758	5	-	cis-acting regulatory element involved in the MeJA-responsiveness
PnMYB49	GATA-motif	AAGATAAGATT	415	10	+	part of a light responsive element
PnMYB49	GATA-motif	AAGATAAGATT	420	10	+	part of a light responsive element
PnMYB49	Box 4	ATTAAT	376	6	+	part of a conserved DNA module involved in light responsiveness
PnMYB49	Box 4	ATTAAT	401	6	+	part of a conserved DNA module involved in light responsiveness
PnMYB49	Box 4	ATTAAT	805	6	+	part of a conserved DNA module involved in light responsiveness
PnMYB49	Box 4	ATTAAT	834	6	+	part of a conserved DNA module involved in light responsiveness
PnMYB49	Box 4	ATTAAT	1535	6	-	part of a conserved DNA module involved in light responsiveness
PnMYB49	Box 4	ATTAAT	1554	6	-	part of a conserved DNA module involved in light responsiveness
PnMYB49	Box 4	ATTAAT	1647	6	-	part of a conserved DNA module involved in light responsiveness
PnMYB49	O2-site	GATGATGTGG	755	9	-	cis-acting regulatory element involved in zein metabolism regulation
PnMYB49	TCT-motif	TCTTAC	1345	6	+	part of a light responsive element
PnMYB49	TCT-motif	TCTTAC	1783	6	-	part of a light responsive element
PnMYB49	P-box	CCTTTTG	1606	7	+	gibberellin-responsive element
PnMYB49	TGA-box	TGACGTAA	592	8	+	part of an auxin-responsive element
PnMYB49	GT1-motif	GGTTAA	1838	6	+	light responsive element
PnMYB49	G-box	CACGTC	756	6	+	cis-acting regulatory element involved in light responsiveness
PnMYB49	MBS	CAACTG	1304	6	-	MYB binding site involved in drought-inducibility
PnMYB49	CGTCA-motif	CGTCA	291	5	-	cis-acting regulatory element involved in the MeJA-responsiveness
PnMYB49	CGTCA-motif	CGTCA	592	5	-	cis-acting regulatory element involved in the MeJA-responsiveness
PnMYB49	CGTCA-motif	CGTCA	758	5	+	cis-acting regulatory element involved in the MeJA-responsiveness
PnMYB49	MRE	AACCTAA	1835	7	-	MYB binding site involved in light responsiveness
PnMYB49	AuxRR-core	GGTCCAT	1737	7	-	cis-acting regulatory element involved in auxin responsiveness
PnMYB49	ARE	AAACCA	1294	6	-	cis-acting regulatory element essential for the anaerobic induction
PnMYB49	AT-rich sequence	TAAAATACT	1365	9	+	element for maximal elicitor-mediated activation (2copies)
PnMYB49	chs-CMA1a	TTACTTAA	221	8	+	part of a light responsive element
PnMYB49	chs-CMA1a	TTACTTAA	369	8	+	part of a light responsive element
PnMYB49	ABRE	ACGTG	756	5	-	cis-acting element involved in the abscisic acid responsiveness
PnMYB5	G-box	TACGTG	59	6	-	cis-acting regulatory element involved in light responsiveness
PnMYB5	GT1-motif	GGTTAAT	253	7	+	light responsive element
PnMYB5	GT1-motif	GGTTAAT	1518	7	-	light responsive element
PnMYB5	GT1-motif	GGTTAA	1519	6	-	light responsive element
PnMYB5	Box 4	ATTAAT	404	6	+	part of a conserved DNA module involved in light responsiveness
PnMYB5	Box 4	ATTAAT	783	6	+	part of a conserved DNA module involved in light responsiveness
PnMYB5	Box 4	ATTAAT	1568	6	-	part of a conserved DNA module involved in light responsiveness
PnMYB5	Box 4	ATTAAT	1774	6	-	part of a conserved DNA module involved in light responsiveness
PnMYB5	TCT-motif	TCTTAC	244	6	+	part of a light responsive element
PnMYB5	GATA-motif	GATAGGA	892	7	-	part of a light responsive element
PnMYB5	GATA-motif	GATAGGA	1178	7	+	part of a light responsive element
PnMYB5	GATA-motif	AAGGATAAGG	1897	9	-	part of a light responsive element
PnMYB5	ABRE	ACGTG	59	5	-	cis-acting element involved in the abscisic acid responsiveness
PnMYB5	TGA-element	AACGAC	1305	6	+	auxin-responsive element
PnMYB5	CAT-box	GCCACT	442	6	+	cis-acting regulatory element related to meristem expression
PnMYB5	ARE	AAACCA	84	6	-	cis-acting regulatory element essential for the anaerobic induction
PnMYB5	ARE	AAACCA	91	6	-	cis-acting regulatory element essential for the anaerobic induction
PnMYB5	ARE	AAACCA	261	6	-	cis-acting regulatory element essential for the anaerobic induction
PnMYB5	I-box	GTATAAGGCC	1273	9	+	part of a light responsive element
PnMYB50	GT1-motif	GTGTGTGAA	338	9	-	light responsive element
PnMYB50	GT1-motif	GGTTAA	1561	6	+	light responsive element
PnMYB50	GT1-motif	GGTTAA	1925	6	-	light responsive element
PnMYB50	G-box	ACACGTGT	251	8	+	cis-acting regulatory element involved in light responsiveness
PnMYB50	G-box	CACGTG	252	6	+	cis-acting regulatory element involved in light responsiveness
PnMYB50	O2-site	GTTGACGTGA	1806	9	+	cis-acting regulatory element involved in zein metabolism regulation
PnMYB50	WUN-motif	AAATTTCCT	1154	9	+	wound-responsive element
PnMYB50	Box 4	ATTAAT	752	6	+	part of a conserved DNA module involved in light responsiveness
PnMYB50	Box 4	ATTAAT	1171	6	-	part of a conserved DNA module involved in light responsiveness
PnMYB50	Box 4	ATTAAT	1493	6	-	part of a conserved DNA module involved in light responsiveness
PnMYB50	Box 4	ATTAAT	1800	6	-	part of a conserved DNA module involved in light responsiveness
PnMYB50	G-Box	CACGTG	252	6	+	cis-acting regulatory element involved in light responsiveness
PnMYB50	GATA-motif	GATAGGA	1858	7	-	part of a light responsive element
PnMYB50	TCA-element	CCATCTTTTT	1222	9	+	cis-acting element involved in salicylic acid responsiveness
PnMYB50	TGA-element	AACGAC	20	6	-	auxin-responsive element
PnMYB50	ABRE	TACGGTC	245	7	-	cis-acting element involved in the abscisic acid responsiveness
PnMYB50	ABRE	CACGTG	252	6	+	cis-acting element involved in the abscisic acid responsiveness
PnMYB50	ABRE	ACGTG	253	5	+	cis-acting element involved in the abscisic acid responsiveness
PnMYB50	AT-rich sequence	TAAAATACT	736	9	-	element for maximal elicitor-mediated activation (2copies)
PnMYB50	LAMP-element	CTTTATCA	1018	8	+	part of a light responsive element
PnMYB50	chs-CMA1a	TTACTTAA	929	8	-	part of a light responsive element
PnMYB50	chs-CMA1a	TTACTTAA	1830	8	+	part of a light responsive element
PnMYB50	GCN4_motif	TGAGTCA	136	7	+	cis-regulatory element involved in endosperm expression
PnMYB50	ARE	AAACCA	1594	6	-	cis-acting regulatory element essential for the anaerobic induction
PnMYB50	ARE	AAACCA	1599	6	-	cis-acting regulatory element essential for the anaerobic induction
PnMYB50	ARE	AAACCA	1933	6	-	cis-acting regulatory element essential for the anaerobic induction
PnMYB50	circadian	CAAAGATATC	1918	9	-	cis-acting regulatory element involved in circadian control
PnMYB51	CAT-box	GCCACT	514	6	-	cis-acting regulatory element related to meristem expression
PnMYB51	ARE	AAACCA	614	6	+	cis-acting regulatory element essential for the anaerobic induction
PnMYB51	ARE	AAACCA	819	6	-	cis-acting regulatory element essential for the anaerobic induction
PnMYB51	ABRE	ACGTG	507	5	+	cis-acting element involved in the abscisic acid responsiveness
PnMYB51	ABRE	ACGTG	1984	5	+	cis-acting element involved in the abscisic acid responsiveness
PnMYB51	TGA-element	AACGAC	141	6	-	auxin-responsive element
PnMYB51	chs-CMA1a	TTACTTAA	995	8	-	part of a light responsive element
PnMYB51	3-AF1 binding site	TAAGAGAGGAA	627	10	-	light responsive element
PnMYB51	GA-motif	ATAGATAA	1502	8	+	part of a light responsive element
PnMYB51	ACE	CTAACGTATT	525	9	+	cis-acting element involved in light responsiveness
PnMYB51	O2-site	GTTGACGTGA	503	9	+	cis-acting regulatory element involved in zein metabolism regulation
PnMYB51	Box 4	ATTAAT	74	6	+	part of a conserved DNA module involved in light responsiveness
PnMYB51	Box 4	ATTAAT	199	6	+	part of a conserved DNA module involved in light responsiveness
PnMYB51	Box 4	ATTAAT	406	6	+	part of a conserved DNA module involved in light responsiveness
PnMYB51	Box 4	ATTAAT	460	6	+	part of a conserved DNA module involved in light responsiveness
PnMYB51	Box 4	ATTAAT	464	6	+	part of a conserved DNA module involved in light responsiveness
PnMYB51	Box 4	ATTAAT	479	6	+	part of a conserved DNA module involved in light responsiveness
PnMYB51	Box 4	ATTAAT	532	6	+	part of a conserved DNA module involved in light responsiveness
PnMYB51	Box 4	ATTAAT	879	6	+	part of a conserved DNA module involved in light responsiveness
PnMYB51	Box 4	ATTAAT	883	6	+	part of a conserved DNA module involved in light responsiveness
PnMYB51	Box 4	ATTAAT	962	6	+	part of a conserved DNA module involved in light responsiveness
PnMYB51	Box 4	ATTAAT	974	6	+	part of a conserved DNA module involved in light responsiveness
PnMYB51	Box 4	ATTAAT	1132	6	-	part of a conserved DNA module involved in light responsiveness
PnMYB51	Box 4	ATTAAT	1194	6	-	part of a conserved DNA module involved in light responsiveness
PnMYB51	Box 4	ATTAAT	1490	6	-	part of a conserved DNA module involved in light responsiveness
PnMYB51	Box 4	ATTAAT	1548	6	-	part of a conserved DNA module involved in light responsiveness
PnMYB51	CGTCA-motif	CGTCA	505	5	-	cis-acting regulatory element involved in the MeJA-responsiveness
PnMYB51	CGTCA-motif	CGTCA	1982	5	-	cis-acting regulatory element involved in the MeJA-responsiveness
PnMYB51	G-box	CACGTC	506	6	-	cis-acting regulatory element involved in light responsiveness
PnMYB51	G-box	CACGTC	1983	6	-	cis-acting regulatory element involved in light responsiveness
PnMYB51	GT1-motif	GGTTAA	1239	6	-	light responsive element
PnMYB51	TCCC-motif	TCTCCCT	781	7	+	part of a light responsive element
PnMYB51	TGACG-motif	TGACG	505	5	+	cis-acting regulatory element involved in the MeJA-responsiveness
PnMYB51	TGACG-motif	TGACG	1982	5	+	cis-acting regulatory element involved in the MeJA-responsiveness
PnMYB51	LTR	CCGAAA	1050	6	+	cis-acting element involved in low-temperature responsiveness
PnMYB52	circadian	CAAAGATATC	1638	9	+	cis-acting regulatory element involved in circadian control
PnMYB52	circadian	CAAAGATATC	1735	9	+	cis-acting regulatory element involved in circadian control
PnMYB52	MRE	AACCTAA	1396	7	-	MYB binding site involved in light responsiveness
PnMYB52	TGA-element	AACGAC	858	6	-	auxin-responsive element
PnMYB52	TGA-element	AACGAC	980	6	+	auxin-responsive element
PnMYB52	ABRE	CACGTG	1429	6	-	cis-acting element involved in the abscisic acid responsiveness
PnMYB52	ABRE	ACGTG	1430	5	+	cis-acting element involved in the abscisic acid responsiveness
PnMYB52	ABRE	ACGTG	1458	5	+	cis-acting element involved in the abscisic acid responsiveness
PnMYB52	ARE	AAACCA	563	6	+	cis-acting regulatory element essential for the anaerobic induction
PnMYB52	TATC-box	TATCCCA	2	7	+	cis-acting element involved in gibberellin-responsiveness
PnMYB52	LTR	CCGAAA	862	6	-	cis-acting element involved in low-temperature responsiveness
PnMYB52	TGACG-motif	TGACG	1320	5	-	cis-acting regulatory element involved in the MeJA-responsiveness
PnMYB52	GATA-motif	AAGATAAGATT	674	10	-	part of a light responsive element
PnMYB52	GT1-motif	GGTTAA	281	6	+	light responsive element
PnMYB52	GT1-motif	GGTTAAT	1104	7	+	light responsive element
PnMYB52	G-box	ACACGTGT	1428	8	-	cis-acting regulatory element involved in light responsiveness
PnMYB52	G-box	CACGTG	1429	6	-	cis-acting regulatory element involved in light responsiveness
PnMYB52	G-box	TACGTG	1457	6	+	cis-acting regulatory element involved in light responsiveness
PnMYB52	CGTCA-motif	CGTCA	1320	5	+	cis-acting regulatory element involved in the MeJA-responsiveness
PnMYB52	G-Box	CACGTG	1429	6	-	cis-acting regulatory element involved in light responsiveness
PnMYB52	Box 4	ATTAAT	301	6	+	part of a conserved DNA module involved in light responsiveness
PnMYB52	Box 4	ATTAAT	322	6	+	part of a conserved DNA module involved in light responsiveness
PnMYB52	Box 4	ATTAAT	1132	6	-	part of a conserved DNA module involved in light responsiveness
PnMYB52	Box 4	ATTAAT	1411	6	-	part of a conserved DNA module involved in light responsiveness
PnMYB52	Box 4	ATTAAT	1476	6	-	part of a conserved DNA module involved in light responsiveness
PnMYB52	Box 4	ATTAAT	1616	6	-	part of a conserved DNA module involved in light responsiveness
PnMYB52	Box 4	ATTAAT	1719	6	-	part of a conserved DNA module involved in light responsiveness
PnMYB52	Box 4	ATTAAT	1742	6	-	part of a conserved DNA module involved in light responsiveness
PnMYB52	Box 4	ATTAAT	1784	6	-	part of a conserved DNA module involved in light responsiveness
PnMYB52	Box 4	ATTAAT	1819	6	-	part of a conserved DNA module involved in light responsiveness
PnMYB52	Box 4	ATTAAT	1823	6	-	part of a conserved DNA module involved in light responsiveness
PnMYB53	GA-motif	ATAGATAA	30	8	-	part of a light responsive element
PnMYB53	GA-motif	ATAGATAA	1612	8	-	part of a light responsive element
PnMYB53	ACE	CTAACGTATT	650	9	+	cis-acting element involved in light responsiveness
PnMYB53	ACE	CTAACGTATT	1687	9	-	cis-acting element involved in light responsiveness
PnMYB53	ARE	AAACCA	1700	6	+	cis-acting regulatory element essential for the anaerobic induction
PnMYB53	LAMP-element	CTTTATCA	1769	8	+	part of a light responsive element
PnMYB53	ABRE	ACGTG	991	5	-	cis-acting element involved in the abscisic acid responsiveness
PnMYB53	ABRE	ACGTG	1357	5	+	cis-acting element involved in the abscisic acid responsiveness
PnMYB53	ABRE	CGTACGTGCA	1647	9	+	cis-acting element involved in the abscisic acid responsiveness
PnMYB53	ABRE	ACGTG	1650	5	+	cis-acting element involved in the abscisic acid responsiveness
PnMYB53	TC-rich repeats	ATTCTCTAAC	357	9	-	cis-acting element involved in defense and stress responsiveness
PnMYB53	TCA-element	CCATCTTTTT	888	10	-	cis-acting element involved in salicylic acid responsiveness
PnMYB53	Box 4	ATTAAT	165	6	+	part of a conserved DNA module involved in light responsiveness
PnMYB53	Box 4	ATTAAT	414	6	+	part of a conserved DNA module involved in light responsiveness
PnMYB53	Box 4	ATTAAT	470	6	+	part of a conserved DNA module involved in light responsiveness
PnMYB53	Box 4	ATTAAT	698	6	+	part of a conserved DNA module involved in light responsiveness
PnMYB53	Box 4	ATTAAT	804	6	+	part of a conserved DNA module involved in light responsiveness
PnMYB53	Box 4	ATTAAT	1291	6	-	part of a conserved DNA module involved in light responsiveness
PnMYB53	Box 4	ATTAAT	1935	6	-	part of a conserved DNA module involved in light responsiveness
PnMYB53	G-Box	CACGTT	991	6	+	cis-acting regulatory element involved in light responsiveness
PnMYB53	G-Box	CACGTT	1356	6	-	cis-acting regulatory element involved in light responsiveness
PnMYB53	P-box	CCTTTTG	1590	7	+	gibberellin-responsive element
PnMYB53	G-box	TACGTG	1649	6	+	cis-acting regulatory element involved in light responsiveness
PnMYB54	TGA-element	AACGAC	228	6	+	auxin-responsive element
PnMYB54	TGA-element	AACGAC	770	6	+	auxin-responsive element
PnMYB54	TGA-element	AACGAC	821	6	+	auxin-responsive element
PnMYB54	TGA-element	AACGAC	1018	6	+	auxin-responsive element
PnMYB54	TGA-element	AACGAC	1650	6	+	auxin-responsive element
PnMYB54	TC-rich repeats	GTTTTCTTAC	152	9	-	cis-acting element involved in defense and stress responsiveness
PnMYB54	TC-rich repeats	ATTCTCTAAC	255	9	+	cis-acting element involved in defense and stress responsiveness
PnMYB54	TC-rich repeats	ATTCTCTAAC	537	9	-	cis-acting element involved in defense and stress responsiveness
PnMYB54	TC-rich repeats	ATTCTCTAAC	571	9	-	cis-acting element involved in defense and stress responsiveness
PnMYB54	TC-rich repeats	ATTCTCTAAC	641	9	+	cis-acting element involved in defense and stress responsiveness
PnMYB54	TC-rich repeats	GTTTTCTTAC	1218	9	+	cis-acting element involved in defense and stress responsiveness
PnMYB54	ABRE	ACGTG	267	5	-	cis-acting element involved in the abscisic acid responsiveness
PnMYB54	ABRE	GACACGTGGC	1574	9	-	cis-acting element involved in the abscisic acid responsiveness
PnMYB54	ABRE	CACGTG	1576	6	-	cis-acting element involved in the abscisic acid responsiveness
PnMYB54	ABRE	ACGTG	1577	5	+	cis-acting element involved in the abscisic acid responsiveness
PnMYB54	ABRE	TACGGTC	1758	7	+	cis-acting element involved in the abscisic acid responsiveness
PnMYB54	ARE	AAACCA	158	6	+	cis-acting regulatory element essential for the anaerobic induction
PnMYB54	ARE	AAACCA	263	6	+	cis-acting regulatory element essential for the anaerobic induction
PnMYB54	ARE	AAACCA	1536	6	+	cis-acting regulatory element essential for the anaerobic induction
PnMYB54	TATC-box	TATCCCA	615	7	+	cis-acting element involved in gibberellin-responsiveness
PnMYB54	I-box	atGATAAGGTC	1653	10	-	part of a light responsive element
PnMYB54	GA-motif	ATAGATAA	1385	8	+	part of a light responsive element
PnMYB54	TCCC-motif	TCTCCCT	1971	7	+	part of a light responsive element
PnMYB54	GT1-motif	GGTTAA	1707	6	-	light responsive element
PnMYB54	CGTCA-motif	CGTCA	1569	5	-	cis-acting regulatory element involved in the MeJA-responsiveness
PnMYB54	CGTCA-motif	CGTCA	1685	5	-	cis-acting regulatory element involved in the MeJA-responsiveness
PnMYB54	MBS	CAACTG	419	6	+	MYB binding site involved in drought-inducibility
PnMYB54	MBS	CAACTG	1491	6	-	MYB binding site involved in drought-inducibility
PnMYB54	G-box	TACGTG	267	6	-	cis-acting regulatory element involved in light responsiveness
PnMYB54	G-box	CACGTG	1576	6	-	cis-acting regulatory element involved in light responsiveness
PnMYB54	Box 4	ATTAAT	205	6	+	part of a conserved DNA module involved in light responsiveness
PnMYB54	Box 4	ATTAAT	592	6	+	part of a conserved DNA module involved in light responsiveness
PnMYB54	Box 4	ATTAAT	707	6	+	part of a conserved DNA module involved in light responsiveness
PnMYB54	Box 4	ATTAAT	897	6	+	part of a conserved DNA module involved in light responsiveness
PnMYB54	Box 4	ATTAAT	901	6	+	part of a conserved DNA module involved in light responsiveness
PnMYB54	Box 4	ATTAAT	958	6	+	part of a conserved DNA module involved in light responsiveness
PnMYB54	Box 4	ATTAAT	1165	6	-	part of a conserved DNA module involved in light responsiveness
PnMYB54	Box 4	ATTAAT	1392	6	-	part of a conserved DNA module involved in light responsiveness
PnMYB54	Box 4	ATTAAT	1396	6	-	part of a conserved DNA module involved in light responsiveness
PnMYB54	Box 4	ATTAAT	1509	6	-	part of a conserved DNA module involved in light responsiveness
PnMYB54	Box 4	ATTAAT	1513	6	-	part of a conserved DNA module involved in light responsiveness
PnMYB54	G-Box	CACGTG	1576	6	-	cis-acting regulatory element involved in light responsiveness
PnMYB54	TCT-motif	TCTTAC	1102	6	-	part of a light responsive element
PnMYB54	TCT-motif	TCTTAC	1222	6	+	part of a light responsive element
PnMYB54	TGACG-motif	TGACG	1569	5	+	cis-acting regulatory element involved in the MeJA-responsiveness
PnMYB54	TGACG-motif	TGACG	1685	5	+	cis-acting regulatory element involved in the MeJA-responsiveness
PnMYB54	GATA-motif	AAGATAAGATT	1338	10	-	part of a light responsive element
PnMYB54	TCA-element	CCATCTTTTT	113	9	-	cis-acting element involved in salicylic acid responsiveness
PnMYB55	ARE	AAACCA	631	6	-	cis-acting regulatory element essential for the anaerobic induction
PnMYB55	TC-rich repeats	GTTTTCTTAC	1171	9	-	cis-acting element involved in defense and stress responsiveness
PnMYB55	ABRE	TACGGTC	1815	7	-	cis-acting element involved in the abscisic acid responsiveness
PnMYB55	chs-CMA1a	TTACTTAA	1958	8	+	part of a light responsive element
PnMYB55	CCAAT-box	CAACGG	1907	6	-	MYBHv1 binding site
PnMYB55	I-box	AAGATAAGGCT	1740	10	+	part of a light responsive element
PnMYB55	O2-site	GATGA(C/T)(A/G)TG(A/G)	1543	8	+	cis-acting regulatory element involved in zein metabolism regulation
PnMYB55	TCT-motif	TCTTAC	1171	6	-	part of a light responsive element
PnMYB55	Box 4	ATTAAT	49	6	+	part of a conserved DNA module involved in light responsiveness
PnMYB55	Box 4	ATTAAT	465	6	+	part of a conserved DNA module involved in light responsiveness
PnMYB55	Box 4	ATTAAT	718	6	+	part of a conserved DNA module involved in light responsiveness
PnMYB55	Box 4	ATTAAT	813	6	+	part of a conserved DNA module involved in light responsiveness
PnMYB55	Box 4	ATTAAT	885	6	+	part of a conserved DNA module involved in light responsiveness
PnMYB55	Box 4	ATTAAT	939	6	+	part of a conserved DNA module involved in light responsiveness
PnMYB55	Box 4	ATTAAT	991	6	+	part of a conserved DNA module involved in light responsiveness
PnMYB55	Box 4	ATTAAT	1598	6	-	part of a conserved DNA module involved in light responsiveness
PnMYB55	Box 4	ATTAAT	1783	6	-	part of a conserved DNA module involved in light responsiveness
PnMYB55	Box 4	ATTAAT	1841	6	-	part of a conserved DNA module involved in light responsiveness
PnMYB55	Box 4	ATTAAT	1988	6	-	part of a conserved DNA module involved in light responsiveness
PnMYB55	GT1-motif	GGTTAA	1663	6	-	light responsive element
PnMYB55	GT1-motif	GGTTAAT	1972	7	+	light responsive element
PnMYB55	CGTCA-motif	CGTCA	911	5	+	cis-acting regulatory element involved in the MeJA-responsiveness
PnMYB55	MBS	CAACTG	1127	6	-	MYB binding site involved in drought-inducibility
PnMYB55	P-box	CCTTTTG	1570	7	-	gibberellin-responsive element
PnMYB55	TCA-element	TCAGAAGAGG	154	9	+	cis-acting element involved in salicylic acid responsiveness
PnMYB55	GATA-motif	AAGATAAGATT	842	10	+	part of a light responsive element
PnMYB55	TGACG-motif	TGACG	911	5	-	cis-acting regulatory element involved in the MeJA-responsiveness
PnMYB56	LTR	CCGAAA	617	6	-	cis-acting element involved in low-temperature responsiveness
PnMYB56	TGACG-motif	TGACG	1993	5	+	cis-acting regulatory element involved in the MeJA-responsiveness
PnMYB56	GATA-motif	GATAGGA	1496	7	-	part of a light responsive element
PnMYB56	TCCC-motif	TCTCCCT	1688	7	+	part of a light responsive element
PnMYB56	MBS	CAACTG	515	6	+	MYB binding site involved in drought-inducibility
PnMYB56	G-box	TACGTG	1464	6	-	cis-acting regulatory element involved in light responsiveness
PnMYB56	CGTCA-motif	CGTCA	1993	5	-	cis-acting regulatory element involved in the MeJA-responsiveness
PnMYB56	GT1-motif	GGTTAA	1333	6	-	light responsive element
PnMYB56	Box 4	ATTAAT	523	6	+	part of a conserved DNA module involved in light responsiveness
PnMYB56	Box 4	ATTAAT	1188	6	-	part of a conserved DNA module involved in light responsiveness
PnMYB56	Box 4	ATTAAT	1252	6	-	part of a conserved DNA module involved in light responsiveness
PnMYB56	Box 4	ATTAAT	1309	6	-	part of a conserved DNA module involved in light responsiveness
PnMYB56	Box 4	ATTAAT	1408	6	-	part of a conserved DNA module involved in light responsiveness
PnMYB56	TCT-motif	TCTTAC	1519	6	+	part of a light responsive element
PnMYB56	ABRE	TACGTGTC	1462	8	-	cis-acting element involved in the abscisic acid responsiveness
PnMYB56	ABRE	ACGTG	1464	5	-	cis-acting element involved in the abscisic acid responsiveness
PnMYB56	ARE	AAACCA	213	6	+	cis-acting regulatory element essential for the anaerobic induction
PnMYB57	TCA-element	CCATCTTTTT	237	9	-	cis-acting element involved in salicylic acid responsiveness
PnMYB57	TCA-element	TCAGAAGAGG	1631	9	+	cis-acting element involved in salicylic acid responsiveness
PnMYB57	TGACG-motif	TGACG	86	5	-	cis-acting regulatory element involved in the MeJA-responsiveness
PnMYB57	TCT-motif	TCTTAC	152	6	-	part of a light responsive element
PnMYB57	Box 4	ATTAAT	104	6	+	part of a conserved DNA module involved in light responsiveness
PnMYB57	Box 4	ATTAAT	167	6	+	part of a conserved DNA module involved in light responsiveness
PnMYB57	Box 4	ATTAAT	202	6	+	part of a conserved DNA module involved in light responsiveness
PnMYB57	Box 4	ATTAAT	687	6	+	part of a conserved DNA module involved in light responsiveness
PnMYB57	Box 4	ATTAAT	851	6	+	part of a conserved DNA module involved in light responsiveness
PnMYB57	Box 4	ATTAAT	1007	6	-	part of a conserved DNA module involved in light responsiveness
PnMYB57	Box 4	ATTAAT	1114	6	-	part of a conserved DNA module involved in light responsiveness
PnMYB57	Box 4	ATTAAT	1208	6	-	part of a conserved DNA module involved in light responsiveness
PnMYB57	G-Box	CACGTT	142	6	-	cis-acting regulatory element involved in light responsiveness
PnMYB57	CGTCA-motif	CGTCA	86	5	+	cis-acting regulatory element involved in the MeJA-responsiveness
PnMYB57	TCCC-motif	TCTCCCT	1749	7	+	part of a light responsive element
PnMYB57	circadian	CAAAGATATC	470	9	-	cis-acting regulatory element involved in circadian control
PnMYB57	SARE	TTCGACCATCTT	255	11	+	cis-acting element involved in salicylic acid responsiveness
PnMYB57	ARE	AAACCA	1573	6	-	cis-acting regulatory element essential for the anaerobic induction
PnMYB57	ABRE	ACGTG	143	5	+	cis-acting element involved in the abscisic acid responsiveness
PnMYB57	ABRE	TACGGTC	1800	7	-	cis-acting element involved in the abscisic acid responsiveness
PnMYB57	TGA-element	AACGAC	936	6	-	auxin-responsive element
PnMYB57	TGA-element	AACGAC	1138	6	+	auxin-responsive element
PnMYB57	TGA-element	AACGAC	1178	6	+	auxin-responsive element
PnMYB57	TGA-element	AACGAC	1232	6	+	auxin-responsive element
PnMYB57	TC-rich repeats	ATTCTCTAAC	328	9	-	cis-acting element involved in defense and stress responsiveness
PnMYB57	TC-rich repeats	ATTCTCTAAC	1131	9	+	cis-acting element involved in defense and stress responsiveness
PnMYB57	TC-rich repeats	ATTCTCTAAC	1225	10	+	cis-acting element involved in defense and stress responsiveness
PnMYB57	chs-CMA1a	TTACTTAA	1189	8	-	part of a light responsive element
PnMYB58	Box 4	ATTAAT	386	6	+	part of a conserved DNA module involved in light responsiveness
PnMYB58	Box 4	ATTAAT	445	6	+	part of a conserved DNA module involved in light responsiveness
PnMYB58	Box 4	ATTAAT	479	6	+	part of a conserved DNA module involved in light responsiveness
PnMYB58	Box 4	ATTAAT	747	6	+	part of a conserved DNA module involved in light responsiveness
PnMYB58	Box 4	ATTAAT	769	6	+	part of a conserved DNA module involved in light responsiveness
PnMYB58	Box 4	ATTAAT	1245	6	-	part of a conserved DNA module involved in light responsiveness
PnMYB58	Box 4	ATTAAT	1355	6	-	part of a conserved DNA module involved in light responsiveness
PnMYB58	Box 4	ATTAAT	1380	6	-	part of a conserved DNA module involved in light responsiveness
PnMYB58	TCT-motif	TCTTAC	33	6	+	part of a light responsive element
PnMYB58	TCT-motif	TCTTAC	240	6	-	part of a light responsive element
PnMYB58	TCT-motif	TCTTAC	357	6	+	part of a light responsive element
PnMYB58	P-box	CCTTTTG	398	7	-	gibberellin-responsive element
PnMYB58	TCCC-motif	TCTCCCT	1972	7	-	part of a light responsive element
PnMYB58	G-box	CACGTC	510	6	-	cis-acting regulatory element involved in light responsiveness
PnMYB58	G-box	CACGAC	918	6	+	cis-acting regulatory element involved in light responsiveness
PnMYB58	CGTCA-motif	CGTCA	978	5	+	cis-acting regulatory element involved in the MeJA-responsiveness
PnMYB58	TGACG-motif	TGACG	978	5	-	cis-acting regulatory element involved in the MeJA-responsiveness
PnMYB58	ARE	AAACCA	232	6	-	cis-acting regulatory element essential for the anaerobic induction
PnMYB58	ARE	AAACCA	1813	6	-	cis-acting regulatory element essential for the anaerobic induction
PnMYB58	ABRE	ACGTG	511	5	+	cis-acting element involved in the abscisic acid responsiveness
PnMYB58	RY-element	CATGCATG	1018	8	-	cis-acting regulatory element involved in seed-specific regulation
PnMYB58	circadian	CAAAGATATC	1412	9	+	cis-acting regulatory element involved in circadian control
PnMYB59	AT-rich element	ATAGAAATCAA	542	10	-	binding site of AT-rich DNA binding protein (ATBP-1)
PnMYB59	TCA-element	CCATCTTTTT	1522	9	-	cis-acting element involved in salicylic acid responsiveness
PnMYB59	LTR	CCGAAA	207	6	-	cis-acting element involved in low-temperature responsiveness
PnMYB59	LTR	CCGAAA	435	6	-	cis-acting element involved in low-temperature responsiveness
PnMYB59	TGACG-motif	TGACG	1482	5	+	cis-acting regulatory element involved in the MeJA-responsiveness
PnMYB59	TCT-motif	TCTTAC	734	6	+	part of a light responsive element
PnMYB59	TCT-motif	TCTTAC	1423	6	+	part of a light responsive element
PnMYB59	Box 4	ATTAAT	147	6	+	part of a conserved DNA module involved in light responsiveness
PnMYB59	Box 4	ATTAAT	1406	6	-	part of a conserved DNA module involved in light responsiveness
PnMYB59	Box 4	ATTAAT	1577	6	-	part of a conserved DNA module involved in light responsiveness
PnMYB59	G-box	CACGAC	633	6	+	cis-acting regulatory element involved in light responsiveness
PnMYB59	G-box	CACGTC	1483	6	-	cis-acting regulatory element involved in light responsiveness
PnMYB59	CGTCA-motif	CGTCA	1482	5	-	cis-acting regulatory element involved in the MeJA-responsiveness
PnMYB59	GT1-motif	GGTTAA	1397	6	+	light responsive element
PnMYB59	CAG-motif	GAAAGGCAGAC	1976	10	+	part of a light response element
PnMYB59	TCCC-motif	TCTCCCT	127	7	+	part of a light responsive element
PnMYB59	TCCC-motif	TCTCCCT	1850	7	+	part of a light responsive element
PnMYB59	chs-CMA2a	TCACTTGA	419	8	-	part of a light responsive element
PnMYB59	ACE	GACACGTATG	636	9	+	cis-acting element involved in light responsiveness
PnMYB59	TATC-box	TATCCCA	843	7	-	cis-acting element involved in gibberellin-responsiveness
PnMYB59	ABRE	ACGTG	1484	5	+	cis-acting element involved in the abscisic acid responsiveness
PnMYB6	GA-motif	ATAGATAA	1802	8	-	part of a light responsive element
PnMYB6	TGA-element	AACGAC	1302	6	-	auxin-responsive element
PnMYB6	ABRE	ACGTG	125	5	-	cis-acting element involved in the abscisic acid responsiveness
PnMYB6	GATA-motif	AAGATAAGATT	364	10	-	part of a light responsive element
PnMYB6	Box 4	ATTAAT	361	6	+	part of a conserved DNA module involved in light responsiveness
PnMYB6	Box 4	ATTAAT	483	6	+	part of a conserved DNA module involved in light responsiveness
PnMYB6	Box 4	ATTAAT	965	6	+	part of a conserved DNA module involved in light responsiveness
PnMYB6	Box 4	ATTAAT	1497	6	-	part of a conserved DNA module involved in light responsiveness
PnMYB6	GT1-motif	GGTTAAT	297	7	-	light responsive element
PnMYB6	GT1-motif	GGTTAA	298	6	-	light responsive element
PnMYB6	GT1-motif	GGTTAA	449	6	+	light responsive element
PnMYB6	GT1-motif	GGTTAA	680	6	-	light responsive element
PnMYB6	G-box	CACGTC	125	6	+	cis-acting regulatory element involved in light responsiveness
PnMYB6	G-box	GCCACGTGGA	1564	9	+	cis-acting regulatory element involved in light responsiveness
PnMYB6	MBS	CAACTG	1021	6	+	MYB binding site involved in drought-inducibility
PnMYB60	TC-rich repeats	ATTCTCTAAC	739	9	+	cis-acting element involved in defense and stress responsiveness
PnMYB60	TC-rich repeats	GTTTTCTTAC	1279	9	-	cis-acting element involved in defense and stress responsiveness
PnMYB60	TC-rich repeats	ATTCTCTAAC	1848	9	+	cis-acting element involved in defense and stress responsiveness
PnMYB60	ATCT-motif	AATCTAATCC	1435	9	-	part of a conserved DNA module involved in light responsiveness
PnMYB60	MBSI	aaaAaaC(G/C)GTTA	365	10.5	-	MYB binding site involved in flavonoid biosynthetic genes regulation
PnMYB60	ARE	AAACCA	620	6	+	cis-acting regulatory element essential for the anaerobic induction
PnMYB60	GA-motif	ATAGATAA	285	8	-	part of a light responsive element
PnMYB60	CCAAT-box	CAACGG	1497	6	+	MYBHv1 binding site
PnMYB60	GT1-motif	GGTTAA	364	6	-	light responsive element
PnMYB60	ACA-motif	AATCACAACCATA	1983	12	-	part of gapA in (gapA-CMA1) involved with light responsiveness
PnMYB60	TCT-motif	TCTTAC	635	6	+	part of a light responsive element
PnMYB60	TCT-motif	TCTTAC	951	6	+	part of a light responsive element
PnMYB60	Box II	TGGTAATAA	124	9	-	part of a light responsive element
PnMYB60	Box 4	ATTAAT	102	6	+	part of a conserved DNA module involved in light responsiveness
PnMYB60	Box 4	ATTAAT	177	6	+	part of a conserved DNA module involved in light responsiveness
PnMYB60	Box 4	ATTAAT	313	6	+	part of a conserved DNA module involved in light responsiveness
PnMYB60	Box 4	ATTAAT	445	6	+	part of a conserved DNA module involved in light responsiveness
PnMYB60	Box 4	ATTAAT	519	6	+	part of a conserved DNA module involved in light responsiveness
PnMYB60	Box 4	ATTAAT	597	6	+	part of a conserved DNA module involved in light responsiveness
PnMYB60	Box 4	ATTAAT	755	6	+	part of a conserved DNA module involved in light responsiveness
PnMYB60	Box 4	ATTAAT	790	6	+	part of a conserved DNA module involved in light responsiveness
PnMYB60	Box 4	ATTAAT	799	6	+	part of a conserved DNA module involved in light responsiveness
PnMYB60	Box 4	ATTAAT	880	6	+	part of a conserved DNA module involved in light responsiveness
PnMYB60	Box 4	ATTAAT	905	6	+	part of a conserved DNA module involved in light responsiveness
PnMYB60	Box 4	ATTAAT	937	6	+	part of a conserved DNA module involved in light responsiveness
PnMYB60	Box 4	ATTAAT	1375	6	-	part of a conserved DNA module involved in light responsiveness
PnMYB60	GATA-motif	GATAGGG	1766	7	-	part of a light responsive element
PnMYB60	TCA-element	CCATCTTTTT	1237	9	+	cis-acting element involved in salicylic acid responsiveness
PnMYB61	Box 4	ATTAAT	140	6	+	part of a conserved DNA module involved in light responsiveness
PnMYB61	Box 4	ATTAAT	587	6	+	part of a conserved DNA module involved in light responsiveness
PnMYB61	Box 4	ATTAAT	757	6	+	part of a conserved DNA module involved in light responsiveness
PnMYB61	Box 4	ATTAAT	1401	6	-	part of a conserved DNA module involved in light responsiveness
PnMYB61	TCT-motif	TCTTAC	70	6	+	part of a light responsive element
PnMYB61	TCT-motif	TCTTAC	1262	6	+	part of a light responsive element
PnMYB61	TCT-motif	TCTTAC	1939	6	-	part of a light responsive element
PnMYB61	GT1-motif	GGTTAA	98	6	+	light responsive element
PnMYB61	G-box	TACGTG	674	6	+	cis-acting regulatory element involved in light responsiveness
PnMYB61	MBS	CAACTG	93	6	-	MYB binding site involved in drought-inducibility
PnMYB61	CGTCA-motif	CGTCA	14	5	+	cis-acting regulatory element involved in the MeJA-responsiveness
PnMYB61	CGTCA-motif	CGTCA	1392	5	-	cis-acting regulatory element involved in the MeJA-responsiveness
PnMYB61	TCA-element	CCATCTTTTT	1460	9	+	cis-acting element involved in salicylic acid responsiveness
PnMYB61	TGACG-motif	TGACG	14	5	-	cis-acting regulatory element involved in the MeJA-responsiveness
PnMYB61	TGACG-motif	TGACG	1392	5	+	cis-acting regulatory element involved in the MeJA-responsiveness
PnMYB61	ARE	AAACCA	1638	6	+	cis-acting regulatory element essential for the anaerobic induction
PnMYB61	TATC-box	TATCCCA	1439	7	+	cis-acting element involved in gibberellin-responsiveness
PnMYB61	RY-element	CATGCATG	428	8	+	cis-acting regulatory element involved in seed-specific regulation
PnMYB61	TGA-element	AACGAC	322	6	+	auxin-responsive element
PnMYB61	ABRE	ACGTG	675	5	+	cis-acting element involved in the abscisic acid responsiveness
PnMYB61	MRE	AACCTAA	372	7	+	MYB binding site involved in light responsiveness
PnMYB61	MRE	AACCTAA	810	7	+	MYB binding site involved in light responsiveness
PnMYB61	MRE	AACCTAA	890	7	+	MYB binding site involved in light responsiveness
PnMYB61	MRE	AACCTAA	1607	7	+	MYB binding site involved in light responsiveness
PnMYB61	I-box	atGATAAGGTC	1201	10	+	part of a light responsive element
PnMYB61	I-box	atGATAAGGTC	1294	10	-	part of a light responsive element
PnMYB62	CCAAT-box	CAACGG	974	6	-	MYBHv1 binding site
PnMYB62	ARE	AAACCA	1756	6	+	cis-acting regulatory element essential for the anaerobic induction
PnMYB62	CAT-box	GCCACT	290	6	-	cis-acting regulatory element related to meristem expression
PnMYB62	AE-box	AGAAACAA	1615	8	-	part of a module for light response
PnMYB62	GCN4_motif	TGAGTCA	1794	7	-	cis-regulatory element involved in endosperm expression
PnMYB62	ATCT-motif	AATCTAATCC	726	9	+	part of a conserved DNA module involved in light responsiveness
PnMYB62	ATCT-motif	AATCTAATCC	731	9	+	part of a conserved DNA module involved in light responsiveness
PnMYB62	ABRE	CACGTG	866	6	+	cis-acting element involved in the abscisic acid responsiveness
PnMYB62	ABRE	ACGTG	867	5	+	cis-acting element involved in the abscisic acid responsiveness
PnMYB62	TGACG-motif	TGACG	609	5	+	cis-acting regulatory element involved in the MeJA-responsiveness
PnMYB62	GATA-motif	AAGATAAGATT	731	10	-	part of a light responsive element
PnMYB62	G-Box	CACGTG	866	6	+	cis-acting regulatory element involved in light responsiveness
PnMYB62	G-Box	TCCACATGGCA	1429	10	-	cis-acting regulatory element involved in light responsiveness
PnMYB62	Box 4	ATTAAT	639	6	+	part of a conserved DNA module involved in light responsiveness
PnMYB62	Box 4	ATTAAT	1035	6	-	part of a conserved DNA module involved in light responsiveness
PnMYB62	Box 4	ATTAAT	1072	6	-	part of a conserved DNA module involved in light responsiveness
PnMYB62	Box 4	ATTAAT	1735	6	-	part of a conserved DNA module involved in light responsiveness
PnMYB62	TCCC-motif	TCTCCCT	401	7	-	part of a light responsive element
PnMYB62	P-box	CCTTTTG	328	7	+	gibberellin-responsive element
PnMYB62	G-box	CACGTG	866	6	+	cis-acting regulatory element involved in light responsiveness
PnMYB62	MBS	CAACTG	926	6	+	MYB binding site involved in drought-inducibility
PnMYB62	CGTCA-motif	CGTCA	609	5	-	cis-acting regulatory element involved in the MeJA-responsiveness
PnMYB63	L-box	ATCCCACCTAC	286	10	+	part of a light responsive element
PnMYB63	TGA-element	AACGAC	1432	6	+	auxin-responsive element
PnMYB63	ARE	AAACCA	1853	6	-	cis-acting regulatory element essential for the anaerobic induction
PnMYB63	TGACG-motif	TGACG	1472	5	+	cis-acting regulatory element involved in the MeJA-responsiveness
PnMYB63	TGACG-motif	TGACG	1488	5	-	cis-acting regulatory element involved in the MeJA-responsiveness
PnMYB63	TGACG-motif	TGACG	1524	5	+	cis-acting regulatory element involved in the MeJA-responsiveness
PnMYB63	TGACG-motif	TGACG	1542	5	+	cis-acting regulatory element involved in the MeJA-responsiveness
PnMYB63	GATA-motif	AAGATAAGATT	998	10	+	part of a light responsive element
PnMYB63	AT-rich element	ATAGAAATCAA	1810	10	-	binding site of AT-rich DNA binding protein (ATBP-1)
PnMYB63	CGTCA-motif	CGTCA	1472	5	-	cis-acting regulatory element involved in the MeJA-responsiveness
PnMYB63	CGTCA-motif	CGTCA	1488	5	+	cis-acting regulatory element involved in the MeJA-responsiveness
PnMYB63	CGTCA-motif	CGTCA	1524	5	-	cis-acting regulatory element involved in the MeJA-responsiveness
PnMYB63	CGTCA-motif	CGTCA	1542	5	-	cis-acting regulatory element involved in the MeJA-responsiveness
PnMYB63	MBS	CAACTG	392	6	-	MYB binding site involved in drought-inducibility
PnMYB63	GT1-motif	GGTTAAT	357	7	-	light responsive element
PnMYB63	GT1-motif	GGTTAA	358	6	-	light responsive element
PnMYB63	Box 4	ATTAAT	344	6	+	part of a conserved DNA module involved in light responsiveness
PnMYB63	Box 4	ATTAAT	364	6	+	part of a conserved DNA module involved in light responsiveness
PnMYB63	Box 4	ATTAAT	385	6	+	part of a conserved DNA module involved in light responsiveness
PnMYB63	O2-site	GATGACATGG	1691	9	+	cis-acting regulatory element involved in zein metabolism regulation
PnMYB64	GARE-motif	TCTGTTG	833	7	+	gibberellin-responsive element
PnMYB64	GARE-motif	TCTGTTG	934	7	-	gibberellin-responsive element
PnMYB64	MRE	AACCTAA	1388	7	+	MYB binding site involved in light responsiveness
PnMYB64	chs-CMA1a	TTACTTAA	624	8	-	part of a light responsive element
PnMYB64	chs-CMA1a	TTACTTAA	1029	8	+	part of a light responsive element
PnMYB64	TGA-element	AACGAC	12	6	-	auxin-responsive element
PnMYB64	TGA-element	AACGAC	1114	6	-	auxin-responsive element
PnMYB64	AT1-motif	AATTATTTTTTATT	321	13	+	part of a light responsive module
PnMYB64	TC-rich repeats	ATTCTCTAAC	824	9	-	cis-acting element involved in defense and stress responsiveness
PnMYB64	ARE	AAACCA	1275	6	+	cis-acting regulatory element essential for the anaerobic induction
PnMYB64	GCN4_motif	TGAGTCA	1269	7	+	cis-regulatory element involved in endosperm expression
PnMYB64	TGACG-motif	TGACG	1714	5	+	cis-acting regulatory element involved in the MeJA-responsiveness
PnMYB64	GATA-motif	AAGATAAGATT	630	10	+	part of a light responsive element
PnMYB64	GATA-motif	GATAGGG	1831	7	-	part of a light responsive element
PnMYB64	GT1-motif	GGTTAA	643	6	-	light responsive element
PnMYB64	CGTCA-motif	CGTCA	1714	5	-	cis-acting regulatory element involved in the MeJA-responsiveness
PnMYB64	Box 4	ATTAAT	780	6	+	part of a conserved DNA module involved in light responsiveness
PnMYB64	Box 4	ATTAAT	1335	6	-	part of a conserved DNA module involved in light responsiveness
PnMYB64	TCT-motif	TCTTAC	193	6	-	part of a light responsive element
PnMYB64	TCT-motif	TCTTAC	628	6	-	part of a light responsive element
PnMYB64	TCT-motif	TCTTAC	854	6	-	part of a light responsive element
PnMYB64	TCT-motif	TCTTAC	883	6	-	part of a light responsive element
PnMYB64	TCT-motif	TCTTAC	1974	6	-	part of a light responsive element
PnMYB65	TGA-element	AACGAC	1412	6	-	auxin-responsive element
PnMYB65	TC-rich repeats	GTTTTCTTAC	6	9	+	cis-acting element involved in defense and stress responsiveness
PnMYB65	TC-rich repeats	GTTTTCTTAC	1467	9	-	cis-acting element involved in defense and stress responsiveness
PnMYB65	chs-CMA1a	TTACTTAA	676	8	-	part of a light responsive element
PnMYB65	MBSI	aaaAaaC(G/C)GTTA	1511	10.5	-	MYB binding site involved in flavonoid biosynthetic genes regulation
PnMYB65	AE-box	AGAAACTT	541	8	-	part of a module for light response
PnMYB65	GT1-motif	GGTTAA	1031	6	-	light responsive element
PnMYB65	GT1-motif	GGTTAAT	1509	7	-	light responsive element
PnMYB65	GT1-motif	GGTTAA	1510	6	-	light responsive element
PnMYB65	O2-site	GTTGACGTGA	1668	9	-	cis-acting regulatory element involved in zein metabolism regulation
PnMYB65	Box 4	ATTAAT	802	6	+	part of a conserved DNA module involved in light responsiveness
PnMYB65	Box 4	ATTAAT	1122	6	-	part of a conserved DNA module involved in light responsiveness
PnMYB65	Box 4	ATTAAT	1560	6	-	part of a conserved DNA module involved in light responsiveness
PnMYB65	Box 4	ATTAAT	1601	6	-	part of a conserved DNA module involved in light responsiveness
PnMYB65	AT-rich element	ATAGAAATCAA	132	10	-	binding site of AT-rich DNA binding protein (ATBP-1)
PnMYB65	AT-rich element	ATAGAAATCAA	236	10	+	binding site of AT-rich DNA binding protein (ATBP-1)
PnMYB66	GARE-motif	TCTGTTG	1698	7	+	gibberellin-responsive element
PnMYB66	MRE	AACCTAA	1299	7	-	MYB binding site involved in light responsiveness
PnMYB66	I-box	GTATAAGGCC	329	9	-	part of a light responsive element
PnMYB66	AE-box	AGAAACAA	1835	8	-	part of a module for light response
PnMYB66	ARE	AAACCA	517	6	-	cis-acting regulatory element essential for the anaerobic induction
PnMYB66	ARE	AAACCA	1942	6	-	cis-acting regulatory element essential for the anaerobic induction
PnMYB66	TGA-element	AACGAC	860	6	+	auxin-responsive element
PnMYB66	TGA-element	AACGAC	881	6	+	auxin-responsive element
PnMYB66	ABRE	GACACGTGGC	1240	9	+	cis-acting element involved in the abscisic acid responsiveness
PnMYB66	ABRE	CACGTG	1242	6	-	cis-acting element involved in the abscisic acid responsiveness
PnMYB66	ABRE	ACGTG	1243	5	+	cis-acting element involved in the abscisic acid responsiveness
PnMYB66	LAMP-element	CTTTATCA	1478	8	+	part of a light responsive element
PnMYB66	GC-motif	CCCCCG	305	6	+	enhancer-like element involved in anoxic specific inducibility
PnMYB66	ATCT-motif	AATCTAATCC	1192	9	+	part of a conserved DNA module involved in light responsiveness
PnMYB66	AT-rich element	ATAGAAATCAA	1890	10	+	binding site of AT-rich DNA binding protein (ATBP-1)
PnMYB66	GATA-motif	AAGGATAAGG	425	9	-	part of a light responsive element
PnMYB66	G-Box	CACGTG	1242	6	-	cis-acting regulatory element involved in light responsiveness
PnMYB66	Box 4	ATTAAT	1501	6	-	part of a conserved DNA module involved in light responsiveness
PnMYB66	Box 4	ATTAAT	1873	6	-	part of a conserved DNA module involved in light responsiveness
PnMYB66	G-box	GCCACGTGGA	1240	9	+	cis-acting regulatory element involved in light responsiveness
PnMYB66	G-box	CACGTG	1242	6	-	cis-acting regulatory element involved in light responsiveness
PnMYB66	G-box	CACGAC	1336	6	-	cis-acting regulatory element involved in light responsiveness
PnMYB66	MBS	CAACTG	253	6	+	MYB binding site involved in drought-inducibility
PnMYB66	TCCC-motif	TCTCCCT	854	7	-	part of a light responsive element
PnMYB66	TCCC-motif	TCTCCCT	1767	7	+	part of a light responsive element
PnMYB67	CAT-box	GCCACT	1041	6	-	cis-acting regulatory element related to meristem expression
PnMYB67	ARE	AAACCA	216	6	+	cis-acting regulatory element essential for the anaerobic induction
PnMYB67	ARE	AAACCA	1231	6	-	cis-acting regulatory element essential for the anaerobic induction
PnMYB67	ARE	AAACCA	1559	6	+	cis-acting regulatory element essential for the anaerobic induction
PnMYB67	ARE	AAACCA	1808	6	-	cis-acting regulatory element essential for the anaerobic induction
PnMYB67	AE-box	AGAAACAA	311	8	+	part of a module for light response
PnMYB67	TATC-box	TATCCCA	1101	7	-	cis-acting element involved in gibberellin-responsiveness
PnMYB67	TATC-box	TATCCCA	1152	7	-	cis-acting element involved in gibberellin-responsiveness
PnMYB67	ABRE	ACGTG	1591	5	-	cis-acting element involved in the abscisic acid responsiveness
PnMYB67	TGA-element	AACGAC	269	6	-	auxin-responsive element
PnMYB67	TC-rich repeats	GTTTTCTTAC	559	9	+	cis-acting element involved in defense and stress responsiveness
PnMYB67	TC-rich repeats	ATTCTCTAAC	1821	9	-	cis-acting element involved in defense and stress responsiveness
PnMYB67	CCAAT-box	CAACGG	336	6	-	MYBHv1 binding site
PnMYB67	CCAAT-box	CAACGG	342	6	+	MYBHv1 binding site
PnMYB67	Box 4	ATTAAT	246	6	+	part of a conserved DNA module involved in light responsiveness
PnMYB67	Box 4	ATTAAT	593	6	+	part of a conserved DNA module involved in light responsiveness
PnMYB67	Box 4	ATTAAT	644	6	+	part of a conserved DNA module involved in light responsiveness
PnMYB67	Box 4	ATTAAT	1113	6	-	part of a conserved DNA module involved in light responsiveness
PnMYB67	Box 4	ATTAAT	1406	6	-	part of a conserved DNA module involved in light responsiveness
PnMYB67	Box 4	ATTAAT	1456	6	-	part of a conserved DNA module involved in light responsiveness
PnMYB67	Box 4	ATTAAT	1575	6	-	part of a conserved DNA module involved in light responsiveness
PnMYB67	Box 4	ATTAAT	1840	6	-	part of a conserved DNA module involved in light responsiveness
PnMYB67	TCT-motif	TCTTAC	955	6	-	part of a light responsive element
PnMYB67	O2-site	GATGA(C/T)(A/G)TG(A/G)	389	8	+	cis-acting regulatory element involved in zein metabolism regulation
PnMYB67	TCCC-motif	TCTCCCT	1768	7	-	part of a light responsive element
PnMYB67	CGTCA-motif	CGTCA	481	5	+	cis-acting regulatory element involved in the MeJA-responsiveness
PnMYB67	G-box	TACGTG	1591	6	-	cis-acting regulatory element involved in light responsiveness
PnMYB67	GT1-motif	GGTTAA	1049	6	+	light responsive element
PnMYB67	GT1-motif	GGTTAAT	1781	7	-	light responsive element
PnMYB67	GT1-motif	GGTTAA	1782	6	-	light responsive element
PnMYB67	GT1-motif	GGTTAAT	1896	7	+	light responsive element
PnMYB67	TCA-element	CCATCTTTTT	1971	9	-	cis-acting element involved in salicylic acid responsiveness
PnMYB67	TGACG-motif	TGACG	481	5	-	cis-acting regulatory element involved in the MeJA-responsiveness
PnMYB67	LTR	CCGAAA	1477	6	+	cis-acting element involved in low-temperature responsiveness
PnMYB67	GATA-motif	AAGGATAAGG	14	9	+	part of a light responsive element
PnMYB67	GATA-motif	GATAGGA	1583	7	-	part of a light responsive element
PnMYB67	GATA-motif	GATAGGA	1976	7	+	part of a light responsive element
PnMYB68	MRE	AACCTAA	1300	7	-	MYB binding site involved in light responsiveness
PnMYB68	GARE-motif	TCTGTTG	1699	7	+	gibberellin-responsive element
PnMYB68	ARE	AAACCA	526	6	-	cis-acting regulatory element essential for the anaerobic induction
PnMYB68	ARE	AAACCA	1942	6	-	cis-acting regulatory element essential for the anaerobic induction
PnMYB68	TGA-element	AACGAC	877	6	+	auxin-responsive element
PnMYB68	AT-rich element	ATAGAAATCAA	1891	10	+	binding site of AT-rich DNA binding protein (ATBP-1)
PnMYB68	TGACG-motif	TGACG	34	5	-	cis-acting regulatory element involved in the MeJA-responsiveness
PnMYB68	G-Box	CACGTG	1243	6	-	cis-acting regulatory element involved in light responsiveness
PnMYB68	Box 4	ATTAAT	1502	6	-	part of a conserved DNA module involved in light responsiveness
PnMYB68	Box 4	ATTAAT	1874	6	-	part of a conserved DNA module involved in light responsiveness
PnMYB68	G-box	GCCACGTGGA	1241	9	+	cis-acting regulatory element involved in light responsiveness
PnMYB68	G-box	CACGTG	1243	6	-	cis-acting regulatory element involved in light responsiveness
PnMYB68	CGTCA-motif	CGTCA	34	5	+	cis-acting regulatory element involved in the MeJA-responsiveness
PnMYB68	TCCC-motif	TCTCCCT	845	7	-	part of a light responsive element
PnMYB68	TCCC-motif	TCTCCCT	1768	7	+	part of a light responsive element
PnMYB68	AE-box	AGAAACAA	1836	8	-	part of a module for light response
PnMYB68	ABRE	GACACGTGGC	1241	9	+	cis-acting element involved in the abscisic acid responsiveness
PnMYB68	ABRE	CACGTG	1243	6	-	cis-acting element involved in the abscisic acid responsiveness
PnMYB68	ABRE	ACGTG	1244	5	+	cis-acting element involved in the abscisic acid responsiveness
PnMYB68	LAMP-element	CTTTATCA	1479	8	+	part of a light responsive element
PnMYB68	ATCT-motif	AATCTAATCC	1188	9	+	part of a conserved DNA module involved in light responsiveness
PnMYB68	GATA-motif	AAGGATAAGG	421	9	-	part of a light responsive element
PnMYB68	LTR	CCGAAA	396	6	-	cis-acting element involved in low-temperature responsiveness
PnMYB68	MBS	CAACTG	253	6	+	MYB binding site involved in drought-inducibility
PnMYB69	P-box	CCTTTTG	970	7	-	gibberellin-responsive element
PnMYB69	G-box	CACGAC	350	6	+	cis-acting regulatory element involved in light responsiveness
PnMYB69	MBS	CAACTG	1697	6	+	MYB binding site involved in drought-inducibility
PnMYB69	MBS	CAACTG	1744	6	+	MYB binding site involved in drought-inducibility
PnMYB69	MBS	CAACTG	1889	6	+	MYB binding site involved in drought-inducibility
PnMYB69	CGTCA-motif	CGTCA	437	5	+	cis-acting regulatory element involved in the MeJA-responsiveness
PnMYB69	CGTCA-motif	CGTCA	633	5	-	cis-acting regulatory element involved in the MeJA-responsiveness
PnMYB69	TGACG-motif	TGACG	437	5	-	cis-acting regulatory element involved in the MeJA-responsiveness
PnMYB69	TGACG-motif	TGACG	633	5	+	cis-acting regulatory element involved in the MeJA-responsiveness
PnMYB69	HD-Zip 1	CAAT(A/T)ATTG	326	8.5	+	element involved in differentiation of the palisade mesophyll cells
PnMYB69	TCA-element	CCATCTTTTT	211	9	-	cis-acting element involved in salicylic acid responsiveness
PnMYB69	TCA-element	CCATCTTTTT	792	9	+	cis-acting element involved in salicylic acid responsiveness
PnMYB69	ARE	AAACCA	662	6	-	cis-acting regulatory element essential for the anaerobic induction
PnMYB69	ARE	AAACCA	1071	6	+	cis-acting regulatory element essential for the anaerobic induction
PnMYB69	ARE	AAACCA	1087	6	+	cis-acting regulatory element essential for the anaerobic induction
PnMYB69	ARE	AAACCA	1096	6	+	cis-acting regulatory element essential for the anaerobic induction
PnMYB69	ARE	AAACCA	1228	6	+	cis-acting regulatory element essential for the anaerobic induction
PnMYB69	ARE	AAACCA	1262	6	+	cis-acting regulatory element essential for the anaerobic induction
PnMYB69	ARE	AAACCA	1300	6	+	cis-acting regulatory element essential for the anaerobic induction
PnMYB69	ARE	AAACCA	1918	6	+	cis-acting regulatory element essential for the anaerobic induction
PnMYB69	AE-box	AGAAACAA	378	8	-	part of a module for light response
PnMYB69	AE-box	AGAAACTT	646	8	-	part of a module for light response
PnMYB69	MRE	AACCTAA	1947	7	+	MYB binding site involved in light responsiveness
PnMYB69	GARE-motif	TCTGTTG	1379	7	-	gibberellin-responsive element
PnMYB69	AuxRR-core	GGTCCAT	669	7	+	cis-acting regulatory element involved in auxin responsiveness
PnMYB69	AuxRR-core	GGTCCAT	1467	7	-	cis-acting regulatory element involved in auxin responsiveness
PnMYB7	TCA-element	CCATCTTTTT	1066	9	+	cis-acting element involved in salicylic acid responsiveness
PnMYB7	TCA-element	TCAGAAGAGG	1984	9	+	cis-acting element involved in salicylic acid responsiveness
PnMYB7	LTR	CCGAAA	1740	6	+	cis-acting element involved in low-temperature responsiveness
PnMYB7	TGACG-motif	TGACG	1134	5	-	cis-acting regulatory element involved in the MeJA-responsiveness
PnMYB7	O2-site	GATGACATGG	769	9	+	cis-acting regulatory element involved in zein metabolism regulation
PnMYB7	TCT-motif	TCTTAC	1767	6	+	part of a light responsive element
PnMYB7	Box 4	ATTAAT	323	6	+	part of a conserved DNA module involved in light responsiveness
PnMYB7	Box 4	ATTAAT	513	6	+	part of a conserved DNA module involved in light responsiveness
PnMYB7	Box 4	ATTAAT	875	6	+	part of a conserved DNA module involved in light responsiveness
PnMYB7	Box 4	ATTAAT	970	6	+	part of a conserved DNA module involved in light responsiveness
PnMYB7	Box 4	ATTAAT	1091	6	-	part of a conserved DNA module involved in light responsiveness
PnMYB7	Box 4	ATTAAT	1494	6	-	part of a conserved DNA module involved in light responsiveness
PnMYB7	Box 4	ATTAAT	1924	6	-	part of a conserved DNA module involved in light responsiveness
PnMYB7	MBS	CAACTG	934	6	+	MYB binding site involved in drought-inducibility
PnMYB7	CGTCA-motif	CGTCA	1134	5	+	cis-acting regulatory element involved in the MeJA-responsiveness
PnMYB7	P-box	CCTTTTG	604	7	+	gibberellin-responsive element
PnMYB7	TATC-box	TATCCCA	211	7	+	cis-acting element involved in gibberellin-responsiveness
PnMYB7	ABRE	GCAACGTGTC	447	9	-	cis-acting element involved in the abscisic acid responsiveness
PnMYB7	ABRE	GACACGTACGT	1707	10	+	cis-acting element involved in the abscisic acid responsiveness
PnMYB7	GC-motif	CCCCCG	1781	6	-	enhancer-like element involved in anoxic specific inducibility
PnMYB70	MRE	AACCTAA	1925	7	-	MYB binding site involved in light responsiveness
PnMYB70	GARE-motif	TCTGTTG	1680	7	+	gibberellin-responsive element
PnMYB70	AuxRR-core	GGTCCAT	1616	7	-	cis-acting regulatory element involved in auxin responsiveness
PnMYB70	circadian	CAAAGATATC	60	9	-	cis-acting regulatory element involved in circadian control
PnMYB70	L-box	ATCCCACCTAC	605	10	+	part of a light responsive element
PnMYB70	I-box	cCATATCCAAT	56	10	-	part of a light responsive element
PnMYB70	ABRE	AACCCGG	933	7	+	cis-acting element involved in the abscisic acid responsiveness
PnMYB70	ABRE	ACGTG	1676	5	-	cis-acting element involved in the abscisic acid responsiveness
PnMYB70	RY-element	CATGCATG	673	8	+	cis-acting regulatory element involved in seed-specific regulation
PnMYB70	TC-rich repeats	ATTCTCTAAC	1594	9	+	cis-acting element involved in defense and stress responsiveness
PnMYB70	TCA-element	CCATCTTTTT	537	9	-	cis-acting element involved in salicylic acid responsiveness
PnMYB70	TGACG-motif	TGACG	940	5	+	cis-acting regulatory element involved in the MeJA-responsiveness
PnMYB70	GATA-motif	GATAGGA	1574	7	-	part of a light responsive element
PnMYB70	Box 4	ATTAAT	645	6	+	part of a conserved DNA module involved in light responsiveness
PnMYB70	Box 4	ATTAAT	758	6	+	part of a conserved DNA module involved in light responsiveness
PnMYB70	CGTCA-motif	CGTCA	940	5	-	cis-acting regulatory element involved in the MeJA-responsiveness
PnMYB70	MBS	CAACTG	485	6	+	MYB binding site involved in drought-inducibility
PnMYB70	G-box	TAACACGTAG	1470	9	-	cis-acting regulatory element involved in light responsiveness
PnMYB70	G-box	CACGTC	1676	6	+	cis-acting regulatory element involved in light responsiveness
PnMYB70	GT1-motif	GGTTAA	931	6	-	light responsive element
PnMYB71	TGACG-motif	TGACG	412	5	-	cis-acting regulatory element involved in the MeJA-responsiveness
PnMYB71	TGACG-motif	TGACG	1709	5	+	cis-acting regulatory element involved in the MeJA-responsiveness
PnMYB71	AT-rich element	ATAGAAATCAA	1766	10	-	binding site of AT-rich DNA binding protein (ATBP-1)
PnMYB71	CGTCA-motif	CGTCA	412	5	+	cis-acting regulatory element involved in the MeJA-responsiveness
PnMYB71	CGTCA-motif	CGTCA	1709	5	-	cis-acting regulatory element involved in the MeJA-responsiveness
PnMYB71	G-box	CACGTC	299	6	-	cis-acting regulatory element involved in light responsiveness
PnMYB71	G-box	CACGTG	1507	6	-	cis-acting regulatory element involved in light responsiveness
PnMYB71	G-box	ACACGTGT	1538	8	-	cis-acting regulatory element involved in light responsiveness
PnMYB71	G-box	CACGTG	1539	6	-	cis-acting regulatory element involved in light responsiveness
PnMYB71	Box 4	ATTAAT	443	6	+	part of a conserved DNA module involved in light responsiveness
[truncated: 965 more rows]

## Sheet: Table S6
Table S6. Gene mapping on chromosomes and MYB members of P. notoginseng.
gene	chromosome	rename	start	end	lain
PN000639	smardenovo_hic_scaffold_1	PnMYB1	135605244	135607068	-
PN005515	smardenovo_hic_scaffold_1	PnMYB2	12202708	12203610	+
PN024736	smardenovo_hic_scaffold_1	PnMYB3	19459168	19460698	-
PN025184	smardenovo_hic_scaffold_1	PnMYB4	133688060	133692238	-
PN005315	smardenovo_hic_scaffold_2	PnMYB5	146705383	146706934	+
PN007969	smardenovo_hic_scaffold_2	PnMYB6	124765455	124766736	+
PN019927	smardenovo_hic_scaffold_2	PnMYB7	34657370	34660143	+
PN021105	smardenovo_hic_scaffold_2	PnMYB8	126628545	126629946	+
PN022480	smardenovo_hic_scaffold_2	PnMYB9	154461646	154462703	-
PN027147	smardenovo_hic_scaffold_2	PnMYB10	39969067	39971699	+
PN008313	smardenovo_hic_scaffold_3	PnMYB11	88858025	88860239	-
PN018125	smardenovo_hic_scaffold_3	PnMYB12	73185633	73198567	+
PN030035	smardenovo_hic_scaffold_3	PnMYB13	90295518	90295934	+
PN000029	smardenovo_hic_scaffold_4	PnMYB14	15171868	15172938	-
PN000744	smardenovo_hic_scaffold_4	PnMYB15	70622185	70623706	+
PN001283	smardenovo_hic_scaffold_4	PnMYB16	48616410	48620046	+
PN001415	smardenovo_hic_scaffold_4	PnMYB3R1	85269209	85274764	-
PN004541	smardenovo_hic_scaffold_4	PnMYB17	14384627	14385482	-
PN005277	smardenovo_hic_scaffold_4	PnMYB18	86724215	86725898	+
PN009656	smardenovo_hic_scaffold_4	PnMYB19	38429928	38431129	+
PN010262	smardenovo_hic_scaffold_4	PnMYB20	57084244	57089487	+
PN015046	smardenovo_hic_scaffold_4	PnMYB21	56691696	56693410	+
PN022323	smardenovo_hic_scaffold_4	PnMYB22	62409312	62412635	+
PN024945	smardenovo_hic_scaffold_4	PnMYB23	82892899	82894177	+
PN031701	smardenovo_hic_scaffold_4	PnMYB24	48839743	48842937	+
PN000236	smardenovo_hic_scaffold_5	PnMYB25	165561723	165563233	-
PN001228	smardenovo_hic_scaffold_5	PnMYB26	89754379	89756139	-
PN001322	smardenovo_hic_scaffold_5	PnMYB27	71014672	71015757	-
PN006176	smardenovo_hic_scaffold_5	PnMYB28	74128287	74132277	+
PN006428	smardenovo_hic_scaffold_5	PnMYB29	177624377	177625993	+
PN006705	smardenovo_hic_scaffold_5	PnMYB30	192032864	192035970	+
PN007307	smardenovo_hic_scaffold_5	PnMYB31	152290588	152292523	-
PN007319	smardenovo_hic_scaffold_5	PnMYB32	54984133	54985998	-
PN007320	smardenovo_hic_scaffold_5	PnMYB33	54980337	54981890	-
PN008438	smardenovo_hic_scaffold_5	PnMYB34	149058686	149060995	-
PN009565	smardenovo_hic_scaffold_5	PnMYB35	111085584	111086931	-
PN009712	smardenovo_hic_scaffold_5	PnMYB36	139651569	139653179	+
PN010234	smardenovo_hic_scaffold_5	PnMYB37	149752245	149755706	+
PN014132	smardenovo_hic_scaffold_5	PnMYB3R2	173609790	173616409	-
PN014603	smardenovo_hic_scaffold_5	PnMYB38	193955416	193956724	-
PN014624	smardenovo_hic_scaffold_5	PnMYB39	90352469	90353687	+
PN016707	smardenovo_hic_scaffold_5	PnMYB40	163725211	163726513	-
PN020626	smardenovo_hic_scaffold_5	PnMYB41	167863673	167864850	+
PN021496	smardenovo_hic_scaffold_5	PnMYB42	165460287	165461582	-
PN022303	smardenovo_hic_scaffold_5	PnMYB43	196295969	196297658	+
PN025393	smardenovo_hic_scaffold_5	PnMYB44	183897020	183898445	-
PN026854	smardenovo_hic_scaffold_5	PnMYB45	111238576	111239956	+
PN026946	smardenovo_hic_scaffold_5	PnMYB46	135138646	135140556	+
PN029184	smardenovo_hic_scaffold_5	PnMYB47	183991417	183992901	+
PN029491	smardenovo_hic_scaffold_5	PnMYB48	130836940	130837980	-
PN030036	smardenovo_hic_scaffold_5	PnMYB49	150624844	150627463	+
PN033168	smardenovo_hic_scaffold_5	PnMYB50	192121202	192124306	-
PN033169	smardenovo_hic_scaffold_5	PnMYB51	192124348	192134761	-
PN033583	smardenovo_hic_scaffold_5	PnMYB52	164400488	164402940	-
PN035175	smardenovo_hic_scaffold_5	PnMYB53	135508523	135509786	-
PN036034	smardenovo_hic_scaffold_5	PnMYB54	74070823	74073841	-
PN036292	smardenovo_hic_scaffold_5	PnMYB55	167875777	167876902	+
PN007261	smardenovo_hic_scaffold_6	PnMYB56	8321677	8323101	+
PN007891	smardenovo_hic_scaffold_6	PnMYB57	140192328	140194033	+
PN008280	smardenovo_hic_scaffold_6	PnMYB58	144178326	144180301	+
PN008863	smardenovo_hic_scaffold_6	PnMYB59	155796764	155798507	+
PN011428	smardenovo_hic_scaffold_6	PnMYB60	116420208	116421341	+
PN014935	smardenovo_hic_scaffold_6	PnMYB61	124835390	124836726	-
PN015094	smardenovo_hic_scaffold_6	PnMYB62	140728712	140729923	+
PN017085	smardenovo_hic_scaffold_6	PnMYB63	121875789	121877904	+
PN024016	smardenovo_hic_scaffold_6	PnMYB64	156996266	156997321	-
PN005269	smardenovo_hic_scaffold_7	PnMYB65	149887612	149888830	+
PN014511	smardenovo_hic_scaffold_7	PnMYB66	40322499	40324568	-
PN020648	smardenovo_hic_scaffold_7	PnMYB67	161317493	161318248	-
PN021086	smardenovo_hic_scaffold_7	PnMYB68	40305398	40308541	-
PN028805	smardenovo_hic_scaffold_7	PnMYB69	169538054	169538522	-
PN007732	smardenovo_hic_scaffold_8	PnMYB70	130805874	130806726	+
PN011063	smardenovo_hic_scaffold_8	PnMYB71	156325602	156327080	-
PN012707	smardenovo_hic_scaffold_8	PnMYB72	84567323	84568928	+
PN021263	smardenovo_hic_scaffold_8	PnMYB73	153358991	153360385	+
PN022367	smardenovo_hic_scaffold_8	PnMYB74	140801040	140802651	+
PN027614	smardenovo_hic_scaffold_8	PnMYB75	84551535	84553245	+
PN008484	smardenovo_hic_scaffold_9	PnMYB3R3	109046929	109050856	-
PN015968	smardenovo_hic_scaffold_9	PnMYB3R4	95439053	95446695	-
PN016208	smardenovo_hic_scaffold_9	PnMYB76	96777523	96779144	+
PN021219	smardenovo_hic_scaffold_9	PnMYB77	102368556	102370110	+
PN025366	smardenovo_hic_scaffold_9	PnMYB78	116855689	116858791	+
PN030188	smardenovo_hic_scaffold_9	PnMYB79	66762686	66763154	-
PN005129	smardenovo_hic_scaffold_10	PnMYB80	178503842	178505322	-
PN009620	smardenovo_hic_scaffold_10	PnMYB81	153116720	153117997	+
PN013494	smardenovo_hic_scaffold_10	PnMYB82	198921074	198921509	-
PN015856	smardenovo_hic_scaffold_10	PnMYB83	160662290	160663486	-
PN016194	smardenovo_hic_scaffold_10	PnMYB84	156678762	156680165	+
PN016240	smardenovo_hic_scaffold_10	PnMYB85	48472542	48473752	+
PN016796	smardenovo_hic_scaffold_10	PnMYB86	176055938	176056970	+
PN025536	smardenovo_hic_scaffold_10	PnMYB87	153404779	153405856	-
PN026833	smardenovo_hic_scaffold_10	PnMYB88	6554159	6555517	-
PN028508	smardenovo_hic_scaffold_10	PnMYB89	175414258	175415329	-
PN029227	smardenovo_hic_scaffold_10	PnMYB90	158134911	158135867	-
PN029369	smardenovo_hic_scaffold_10	PnMYB91	18230463	18231146	+
PN030567	smardenovo_hic_scaffold_10	PnMYB92	24406550	24407368	+
PN032169	smardenovo_hic_scaffold_10	PnMYB93	157076617	157078815	+
PN037777	smardenovo_hic_scaffold_10	PnMYB94	173605996	173608297	+
PN007066	smardenovo_hic_scaffold_11	PnMYB95	163573153	163575797	-
PN010933	smardenovo_hic_scaffold_11	PnMYB96	168236524	168238240	+
PN010935	smardenovo_hic_scaffold_11	PnMYB97	168246370	168249243	-
PN011896	smardenovo_hic_scaffold_11	PnMYB98	71670097	71671104	+
PN019282	smardenovo_hic_scaffold_11	PnMYB99	70860105	70863180	-
PN028297	smardenovo_hic_scaffold_11	PnMYB100	36882834	36884660	-
PN039235	smardenovo_hic_scaffold_11	PnMYB101	99175482	99193633	-
PN007155	smardenovo_hic_scaffold_12	PnMYB102	130512832	130515452	-
PN007970	smardenovo_hic_scaffold_12	PnMYB103	43739929	43742667	+
PN014989	smardenovo_hic_scaffold_12	PnMYB104	28756192	28759970	-
PN016874	smardenovo_hic_scaffold_12	PnMYB105	52262402	52263584	-
PN031137	smardenovo_hic_scaffold_12	PnMYB106	131577014	131578578	-

## Sheet: Table S7
Table S7. Phylogenetic Tree Grouping Patterns
Group1	Group2	Group3	Group4	Group5	Group6	Group7	Group8	Group9	Group10	Group11	Group12	Group13	Group14	Group15	Group16	Group17	Group18	Group19
PnMYB64	AT3G01140.1	PnMYB42	PnMYB15	PnMYB17	PnMYB63	PnMYB26	AT3G47600.1	PnMYB50	PnMYB33	PnMYB80	PnMYB32	AT3G11440.1	PnMYB28	PnMYB22	PnMYB4	PnMYB68	PnMYB16	AT5G11050.1
PnMYB72	AT5G15310.1	PnMYB56	AT5G54230.1	AT2G16720.1	AT3G28470.1	PnMYB27	AT5G62470.2	AT3G23250.1	PnMYB34	PnMYB83	AT3G12720.1	AT5G06100.2	PnMYB91	AT1G26780.2	PnMYB23	PnMYB92	PnMYB21	AT5G58850.1
AT5G16600.1	PnMYB94	AT3G02940.1	PnMYB97	AT4G34990.1	AT5G52600.1	PnMYB98	AT1G74650.1	PnMYB37	AT2G47460.1	PnMYB70	PnMYB59	PnMYB102	AT3G30210.1	AT3G29020.2	AT3G09230.1	PnMYB2	AT1G14350.1	PnMYB95
AT1G66230.1	PnMYB31	AT5G16770.1	AT4G28110.1	AT4G38620.1	AT5G56110.1	PnMYB6	PnMYB58	PnMYB11	AT3G62610.1	PnMYB8	AT3G13890.1	AT2G26950.1	AT3G24310.1	AT5G39700.1	PnMYB105	PnMYB65	AT2G02820.2	PnMYB53
AT5G14340.1	PnMYB51	AT4G17785.1	PnMYB40	PnMYB9	PnMYB35		AT3G28910.1	AT1G06180.1	AT5G49330.1	PnMYB41	PnMYB79	AT2G26960.1	AT4G13480.1	AT5G17800.1	AT2G39880.1	PnMYB84	PnMYB10	AT4G18770.1
PnMYB71	AT3G61250.1	AT5G10280.1	PnMYB43	PnMYB57	PnMYB77		PnMYB85	AT2G31180.1	PnMYB20	PnMYB3	AT1G63910.1	AT2G32460.1	AT3G53200.1	PnMYB45	AT3G55730.1	PnMYB93	AT3G18100.1	PnMYB55
PnMYB88	PnMYB90	AT5G65230.1	AT4G05100.1	AT1G22640.1	PnMYB82		AT1G08810.1	PnMYB96	PnMYB25	PnMYB5	PnMYB52	PnMYB7	PnMYB49	PnMYB73		AT2G23290.1	PnMYB3R1	AT5G40360.1
AT5G62320.1	PnMYB100	AT1G34670.1	AT4G21440.1	AT1G35515.1	PnMYB18		PnMYB24	AT1G16490.1	PnMYB106	AT1G09540.1	PnMYB89	PnMYB38	PnMYB87	PnMYB76		AT4G37260.1	PnMYB3R2	AT2G25230.1
PnMYB78		PnMYB62		AT4G09460.1	PnMYB30		PnMYB48	AT1G56160.1	AT3G13540.1	AT1G57560.1	AT4G25560.1	AT4G26930.1	AT3G46130.1	PnMYB75		AT3G50060.1	AT5G02320.1	AT5G40430.1
PnMYB101		PnMYB74			PnMYB81			AT3G12820.1	PnMYB99	AT5G26660.1	AT5G52260.1	AT5G55020.1	AT5G59780.3	AT4G33450.1		AT5G67300.1	PnMYB3R3
AT4G12350.1					AT5G23000.1				PnMYB13	AT4G01680.2	AT3G48920.1	PnMYB47	AT3G27810.1	PnMYB67			AT4G00540.1
AT4G22680.1					PnMYB36				AT1G66370.1		AT3G27920.1	PnMYB103	AT5G40350.1	PnMYB69			PnMYB3R4
					PnMYB46				AT1G56650.1		AT5G40330.1		PnMYB29	AT1G17950.1			AT4G32730.2
					PnMYB86				AT1G66380.1		AT5G14750.1		AT3G01530.1	AT1G73410.1			AT5G11510.1
					PnMYB60				AT1G66390.1		AT5G12870.1		PnMYB14
					AT4G37780.1						AT3G08500.1		PnMYB66
					PnMYB44						PnMYB1		PnMYB54
					AT5G57620.1						PnMYB104		AT1G48000.1
					AT3G49690.1								AT2G47190.1
					AT5G65790.1								PnMYB39
													PnMYB107
													AT3G06490.1
													AT5G49620.2

## Sheet: Table S8
Table S8. The gene replication mode of PnMYBs
Name	Gene replication mode
PnMYB3	WGD or Segmental
PnMYB4	WGD or Segmental
PnMYB5	WGD or Segmental
PnMYB6	WGD or Segmental
PnMYB7	WGD or Segmental
PnMYB8	WGD or Segmental
PnMYB9	WGD or Segmental
PnMYB10	WGD or Segmental
PnMYB11	WGD or Segmental
PnMYB12	WGD or Segmental
PnMYB13	WGD or Segmental
PnMYB15	WGD or Segmental
PnMYB16	WGD or Segmental
PnMYB17	WGD or Segmental
PnMYB18	WGD or Segmental
PnMYB19	WGD or Segmental
PnMYB20	WGD or Segmental
PnMYB21	WGD or Segmental
PnMYB22	WGD or Segmental
PnMYB23	WGD or Segmental
PnMYB24	WGD or Segmental
PnMYB26	WGD or Segmental
PnMYB27	WGD or Segmental
PnMYB28	WGD or Segmental
PnMYB29	WGD or Segmental
PnMYB30	WGD or Segmental
PnMYB31	WGD or Segmental
PnMYB33	WGD or Segmental
PnMYB34	WGD or Segmental
PnMYB35	WGD or Segmental
PnMYB36	WGD or Segmental
PnMYB37	WGD or Segmental
PnMYB38	WGD or Segmental
PnMYB39	WGD or Segmental
PnMYB40	WGD or Segmental
PnMYB41	WGD or Segmental
PnMYB42	WGD or Segmental
PnMYB43	WGD or Segmental
PnMYB44	WGD or Segmental
PnMYB45	WGD or Segmental
PnMYB46	WGD or Segmental
PnMYB47	WGD or Segmental
PnMYB48	WGD or Segmental
PnMYB49	WGD or Segmental
PnMYB50	WGD or Segmental
PnMYB51	WGD or Segmental
PnMYB52	WGD or Segmental
PnMYB53	WGD or Segmental
PnMYB54	WGD or Segmental
PnMYB55	WGD or Segmental
PnMYB56	WGD or Segmental
PnMYB57	WGD or Segmental
PnMYB58	WGD or Segmental
PnMYB59	WGD or Segmental
PnMYB60	WGD or Segmental
PnMYB61	WGD or Segmental
PnMYB62	WGD or Segmental
PnMYB63	WGD or Segmental
PnMYB64	WGD or Segmental
PnMYB65	WGD or Segmental
PnMYB66	WGD or Segmental
PnMYB67	WGD or Segmental
PnMYB68	WGD or Segmental
PnMYB69	WGD or Segmental
PnMYB70	WGD or Segmental
PnMYB71	WGD or Segmental
PnMYB72	WGD or Segmental
PnMYB73	WGD or Segmental
PnMYB74	WGD or Segmental
PnMYB75	WGD or Segmental
PnMYB76	WGD or Segmental
PnMYB77	WGD or Segmental
PnMYB78	WGD or Segmental
PnMYB79	WGD or Segmental
PnMYB81	WGD or Segmental
PnMYB82	WGD or Segmental
PnMYB83	WGD or Segmental
PnMYB84	WGD or Segmental
PnMYB85	WGD or Segmental
PnMYB86	WGD or Segmental
PnMYB87	WGD or Segmental
PnMYB88	WGD or Segmental
PnMYB89	WGD or Segmental
PnMYB90	WGD or Segmental
PnMYB91	WGD or Segmental
PnMYB92	WGD or Segmental
PnMYB93	WGD or Segmental
PnMYB94	WGD or Segmental
PnMYB95	WGD or Segmental
PnMYB96	WGD or Segmental
PnMYB97	WGD or Segmental
PnMYB98	WGD or Segmental
PnMYB99	WGD or Segmental
PnMYB100	WGD or Segmental
PnMYB101	WGD or Segmental
PnMYB102	WGD or Segmental
PnMYB104	WGD or Segmental
PnMYB105	WGD or Segmental
PnMYB106	WGD or Segmental
PnMYB3R1	WGD or Segmental
PnMYB3R2	WGD or Segmental
PnMYB3R4	WGD or Segmental
PnMYB32	PnMYB32	Tandem
PnMYB33	PnMYB33	Tandem
PnMYB41	PnMYB41	Tandem
PnMYB55	PnMYB55	Tandem
PnMYB66	PnMYB66	Tandem
PnMYB68	PnMYB68	Tandem
PnMYB72	PnMYB72	Tandem
PnMYB75	PnMYB75	Tandem

## Sheet: Table S9
Table S9. List of all gene identified in P. notoginseng
gene_id	baseMean	log2FoldChange	lfcSE	stat	pvalue	padj
PN000003	39.8966	0.0891262	0.300842	0.296256	0.767035	1
PN000004	30.4028	-0.195944	0.400183	-0.489635	0.624392	1
PN000006	5.85095	-0.0964654	0.67397	-0.14313	0.886188	1
PN000007	12.9252	0.0572197	0.432945	0.132164	0.894855	1
PN000008	81.8035	0.167894	0.286906	0.58519	0.55842	1
PN000009	12.3549	0.126272	0.484665	0.260534	0.794452	1
PN000010	25.8576	-0.0339605	0.319745	-0.106211	0.915415	1
PN000011	12.8756	-0.351322	0.45808	-0.766944	0.443115	1
PN000012	38.3321	-0.09457	0.274302	-0.344766	0.73027	1
PN000013	14.7003	0.140277	0.40283	0.348228	0.727669	1
PN000014	0.496387	-0.915968	2.6816	-0.341575	0.73267	1
PN000015	0.499052	0	3.75639	0	1	1
PN000016	0.4139	-0.0177149	2.75628	-0.00642711	0.994872	1
PN000017	45.7303	0.0838273	0.238181	0.351948	0.724877	1
PN000018	45.8751	0.0424616	0.238375	0.178129	0.858622	1
PN000019	15.6654	0.102577	0.407336	0.251825	0.801177	1
PN000021	12.8733	-0.0432133	0.729626	-0.0592266	0.952772	1
PN000022	15.5905	-0.407811	0.461442	-0.883776	0.376817	1
PN000023	29.2927	-0.121363	0.301924	-0.401965	0.68771	1
PN000026	3.33624	-0.141633	0.877823	-0.161345	0.871821	1
PN000027	7.91858	0.0320134	0.685862	0.0466762	0.962771	1
PN000028	31.0022	-0.0484456	0.288409	-0.167975	0.866603	1
PN000029	19.9667	-0.424826	0.495231	-0.857834	0.390984	1
PN000030	54.8718	0.0762192	0.222368	0.342762	0.731777	1
PN000031	7.46145	-0.233213	0.615834	-0.378695	0.704914	1
PN000032	6.94447	0.18631	0.571886	0.325781	0.74459	1
PN000034	30.785	-0.200136	0.314295	-0.636777	0.52427	1
PN000035	2.95284	-0.0111605	0.985515	-0.0113245	0.990965	1
PN000036	3.28638	0.120903	0.861727	0.140303	0.88842	1
PN000037	24.5231	0.152582	0.394112	0.387153	0.698643	1
PN000038	12.6209	0.268642	0.436683	0.615188	0.538431	1
PN000039	30.2274	-0.118565	0.315202	-0.376157	0.7068	1
PN000040	17.9192	-0.220371	0.389442	-0.565862	0.571487	1
PN000042	1.88977	0.574316	1.09861	0.522768	0.601135	1
PN000043	22.826	-0.0403974	0.344345	-0.117316	0.906609	1
PN000044	6.11661	0.136208	0.620959	0.219351	0.826376	1
PN000046	23.7873	-0.0502021	0.46556	-0.107832	0.914129	1
PN000047	4.88453	-0.117829	0.699975	-0.168334	0.866321	1
PN000048	4.73409	0.371039	0.907357	0.408923	0.682596	1
PN000049	76.6418	-0.0348866	0.216882	-0.160855	0.872207	1
PN000050	509.767	-0.669803	0.535907	-1.24985	0.211355	1
PN000051	0.569303	-0.881064	2.34812	-0.37522	0.707497	1
PN000052	14.7551	-0.261645	0.428917	-0.610014	0.541853	1
PN000053	24.9658	-0.0780026	0.33327	-0.234052	0.814944	1
PN000054	4.52841	0.268023	0.69878	0.383559	0.701305	1
PN000055	14.9316	0.253133	0.40697	0.621994	0.533946	1
PN000056	22.1755	-0.178928	0.346907	-0.515782	0.606007	1
PN000057	0.664843	0.87531	2.09514	0.41778	0.676108	1
PN000058	10.34	-0.01541	0.481498	-0.0320043	0.974469	1
PN000059	20.4602	-0.0660794	0.349262	-0.189197	0.849938	1
PN000060	8.01137	-0.0764381	0.567215	-0.13476	0.892801	1
PN000061	21.6227	0.0912883	0.349624	0.261105	0.794012	1
PN000062	43.471	0.00381339	0.242969	0.015695	0.987478	1
PN000063	13.8773	0.235371	0.420484	0.559763	0.575641	1
PN000064	8.05194	0.152853	0.607256	0.251712	0.801264	1
PN000065	16.8097	0.217006	0.412191	0.526471	0.598561	1
PN000066	25.8752	0.0198769	0.315904	0.0629206	0.94983	1
PN000067	4.4878	-0.118783	0.743477	-0.159767	0.873065	1
PN000068	0.588906	-0.979514	2.75652	-0.355345	0.722331	1
PN000069	9.16537	-0.37147	0.557991	-0.665728	0.505585	1
PN000070	7.22286	-0.307165	0.582274	-0.527527	0.597828	1
PN000071	58.9476	0.237615	0.376999	0.630279	0.528512	1
PN000072	26.4111	-0.14484	0.417397	-0.347009	0.728585	1
PN000073	13.5766	-0.0121586	0.507389	-0.023963	0.980882	1
PN000074	21.0111	-0.26991	0.376203	-0.717457	0.473092	1
PN000075	2.54749	-0.0165819	0.983992	-0.0168516	0.986555	1
PN000076	0.741807	0.568054	1.73919	0.326621	0.743955	1
PN000077	79.0966	0.200071	0.308813	0.64787	0.517069	1
PN000078	11.6206	0.063739	0.857701	0.0743137	0.940761	1
PN000080	3.0322	0.128585	0.896266	0.143467	0.885921	1
PN000081	51.9519	-0.252154	0.351968	-0.716411	0.473738	1
PN000082	33.977	-0.0453926	0.275666	-0.164665	0.869208	1
PN000083	89.4058	-1.67967	0.733004	-2.29149	0.0219351	1
PN000084	57.0828	0.12003	0.22073	0.543787	0.586588	1
PN000085	1.80167	0.493867	1.34437	0.367359	0.713352	1
PN000087	16.5366	0.0674483	0.374963	0.17988	0.857247	1
PN000088	19.1278	0.0349674	0.399176	0.087599	0.930195	1
PN000089	9.64576	-0.0149382	0.531608	-0.0281	0.977582	1
PN000090	30.0038	-0.00267338	0.291507	-0.00917092	0.992683	1
PN000091	44.6406	0.0678807	0.288136	0.235586	0.813754	1
PN000092	122.127	0.134398	0.250311	0.536925	0.59132	1
PN000093	19.5085	-0.0434353	0.367554	-0.118174	0.90593	1
PN000094	11.6432	-0.0152381	0.463163	-0.0329001	0.973754	1
PN000095	1.66947	0	2.16701	0	1	1
PN000096	0.335838	0	3.38964	0	1	1
PN000099	10.7008	-0.7916	0.607353	-1.30336	0.192452	1
PN000100	402.229	-0.152529	0.167012	-0.913283	0.361094	1
PN000101	24.6078	0.0196086	0.315409	0.0621689	0.950428	1
PN000102	29.146	0.0461839	0.291096	0.158655	0.873941	1
PN000103	8.01063	-0.140272	0.571018	-0.245653	0.805951	1
PN000104	4.70581	-0.119397	0.726663	-0.164308	0.869488	1
PN000105	4.45536	-0.0155948	0.710807	-0.0219395	0.982496	1
PN000106	19.3969	0.125344	0.359325	0.348832	0.727215	1
PN000107	23.3951	0.240395	0.363414	0.66149	0.508298	1
PN000108	21.0751	0.113128	0.343416	0.329419	0.741839	1
PN000109	44.3572	-0.0155505	0.265146	-0.0586487	0.953232	1
PN000110	13.3657	-0.833691	0.573147	-1.45459	0.145784	1
PN000111	1.15023	0.987031	2.24628	0.439407	0.660366	1
PN000113	0.415341	0	3.94838	0	1	1
PN000114	13.8817	0.143054	0.404499	0.353657	0.723596	1
PN000117	85.6623	0.625682	0.64151	0.975328	0.329398	1
PN000118	73.5084	0.159077	0.244141	0.651577	0.514674	1
PN000119	11.7183	0.143337	0.458602	0.312552	0.754621	1
PN000120	17.1893	0.119685	0.370135	0.323356	0.746426	1
PN000121	34.9445	-0.191029	0.311345	-0.613561	0.539505	1
PN000122	5.71485	0.066554	0.628858	0.105833	0.915715	1
PN000123	7.87408	-0.706599	0.716989	-0.985509	0.324374	1
PN000125	0.909988	-1.49852	1.77811	-0.842762	0.399362	1
PN000126	10.4685	0.114925	0.481691	0.238587	0.811426	1
PN000127	16.8906	0.471879	0.566843	0.832468	0.405145	1
PN000129	16.5458	-0.306285	0.431052	-0.710552	0.477362	1
PN000130	41.7205	-0.151339	0.26107	-0.579688	0.562125	1
PN000132	16.7316	-0.201901	0.438286	-0.460661	0.645042	1
PN000133	11.7872	0.506852	0.57061	0.888262	0.3744	1
PN000134	10.3145	0.272011	0.487298	0.558203	0.576706	1
PN000135	54.3138	0.0598839	0.230367	0.25995	0.794902	1
PN000136	10.342	0.198574	0.471643	0.421025	0.673737	1
PN000137	47.8899	-0.00702984	0.235149	-0.0298952	0.976151	1
PN000138	28.987	0.0450298	0.30242	0.148898	0.881634	1
PN000141	35.0787	0.2833	0.36217	0.78223	0.434079	1
PN000142	25.0398	0.179694	0.34419	0.522078	0.601616	1
PN000143	2.07055	-0.829559	1.18649	-0.699168	0.484447	1
PN000144	60.817	0.00594661	0.220026	0.0270269	0.978438	1
PN000145	33.6152	0.17182	0.436961	0.393216	0.69416	1
PN000146	1.15133	0.307298	1.38298	0.2222	0.824158	1
PN000147	1.33298	0	2.68925	0	1	1
PN000148	0.252442	0	4.40736	0	1	1
PN000149	1.1649	0	2.81527	0	1	1
PN000150	22.6881	0.16041	0.356783	0.449602	0.652998	1
PN000151	11.8318	0.172056	0.526354	0.326882	0.743757	1
PN000152	1.24384	-0.0174741	1.41473	-0.0123515	0.990145	1
PN000154	78.4385	-0.340048	0.292176	-1.16385	0.244486	1
PN000155	16.2139	-0.0174024	0.387753	-0.0448802	0.964203	1
PN000157	1.15825	-0.432961	1.37842	-0.314099	0.753446	1
PN000158	18.2784	-0.0156104	0.37013	-0.0421755	0.966359	1
PN000159	20.2886	0.013583	0.530702	0.0255944	0.979581	1
PN000161	47.5225	0.267101	0.352217	0.758343	0.448246	1
PN000163	9.7479	0.126904	0.487748	0.260183	0.794723	1
PN000164	14.3329	-0.0175144	0.404574	-0.0432909	0.96547	1
PN000165	0.4139	-0.0177149	2.75628	-0.00642711	0.994872	1
PN000166	30.5337	-0.594954	0.437118	-1.36108	0.173488	1
PN000167	46.2336	0.0829343	0.238075	0.348354	0.727574	1
PN000168	0.166142	0	4.40736	0	1	1
PN000169	8.14433	-0.0819633	0.556537	-0.147274	0.882916	1
PN000170	6.46746	-0.170877	0.602337	-0.283689	0.776649	1
PN000171	4.43406	-0.116983	0.887043	-0.131879	0.89508	1
PN000172	1.01535	-1.36236	2.39636	-0.568512	0.569688	1
PN000173	54.1125	-0.202891	0.513023	-0.395481	0.692488	1
PN000174	5.45648	-0.0152891	0.638143	-0.0239587	0.980886	1
PN000175	4.53214	0.264336	0.703839	0.375563	0.707242	1
PN000176	7.19889	0.0469111	0.559881	0.0837877	0.933225	1
PN000177	264.097	0.492187	0.507873	0.969116	0.332487	1
PN000178	2.20249	0.525183	1.13126	0.464244	0.642473	1
PN000179	5.99028	-0.104737	0.640375	-0.163555	0.870081	1
PN000180	3.08287	-0.212144	0.94027	-0.22562	0.821497	1
PN000181	343.464	-0.00151111	0.117562	-0.0128538	0.989744	1
PN000182	10.7153	0.189343	0.476164	0.397642	0.690894	1
PN000183	20.2867	0.240427	0.356474	0.674461	0.500018	1
PN000184	25.384	0.0742427	0.309539	0.239849	0.810447	1
PN000185	49.0018	-0.0767774	0.238026	-0.322559	0.747029	1
PN000186	26.968	-0.24514	0.324411	-0.755646	0.449862	1
PN000187	4.72379	-1.036	1.0088	-1.02696	0.304439	1
PN000188	1.65814	0.202425	1.15159	0.175779	0.860468	1
PN000189	1.65878	0.243207	1.31174	0.185409	0.852908	1
PN000190	3.88368	0.0998631	0.747578	0.133582	0.893733	1
PN000192	4.06147	-0.257284	0.755088	-0.340734	0.733304	1
PN000194	11.5885	0.102541	0.446506	0.229651	0.818363	1
PN000195	8.02808	0.522462	0.774343	0.674717	0.499856	1
PN000196	0.40945	-0.017715	2.76222	-0.0064133	0.994883	1
PN000197	96.7821	-0.0632567	0.183067	-0.345538	0.72969	1
PN000198	0.333004	-2.46083	3.29322	-0.747243	0.454917	1
PN000201	415.198	0.10605	0.141782	0.747979	0.454473	1
PN000202	14.2035	0.0798167	0.406957	0.196131	0.844508	1
PN000203	8.84294	0.0914916	0.508706	0.179852	0.857269	1
PN000204	78.1862	-0.23469	0.399321	-0.587722	0.556719	1
PN000205	25.0503	0.054195	0.331641	0.163414	0.870192	1
PN000208	41.0648	0.0341742	0.396651	0.0861569	0.931342	1
PN000209	186.286	0.10551	0.18706	0.564041	0.572726	1
PN000210	136.877	-0.0858691	0.161671	-0.531135	0.595325	1
PN000211	85.2952	0.0233486	0.225589	0.1035	0.917566	1
PN000212	13.6653	-0.167424	0.506286	-0.330691	0.740878	1
PN000213	5.03664	0.0778921	0.668958	0.116438	0.907306	1
PN000215	11.8599	-0.0181785	0.450109	-0.0403869	0.967785	1
PN000216	1.58706	-0.291882	1.2269	-0.237902	0.811957	1
PN000218	41.3548	-0.150791	0.569634	-0.264716	0.791228	1
PN000219	2.31617	-0.691708	1.06291	-0.650766	0.515198	1
PN000220	2.07509	-0.279014	1.15452	-0.241671	0.809035	1
PN000221	0.983021	0.309743	1.40492	0.22047	0.825505	1
PN000222	5.25858	0.358291	0.684128	0.52372	0.600474	1
PN000223	22.4723	0.125658	0.326304	0.385093	0.700168	1
PN000224	78.0338	0.128632	0.201553	0.638201	0.523343	1
PN000225	3.06648	0.272141	0.871654	0.312212	0.754879	1
PN000226	0.995225	-0.0239289	1.82781	-0.0130916	0.989555	1
PN000228	2.46891	0.404353	0.88941	0.45463	0.649375	1
PN000229	30.0281	0.0452834	0.290103	0.156094	0.875959	1
PN000230	22.08	-0.152743	0.371451	-0.411205	0.680922	1
PN000232	378.713	0.0574319	0.122166	0.470113	0.638274	1
PN000233	6.5322	0.0851064	1.65191	0.0515199	0.958911	1
PN000234	34.8037	-0.324082	0.351008	-0.923289	0.355856	1
PN000235	13.312	0.154045	0.422114	0.364937	0.715158	1
PN000237	63.3751	0.0991688	0.212749	0.466132	0.641121	1
PN000239	8.58431	0.328602	0.518512	0.63374	0.52625	1
PN000240	24.0417	-1.12713	0.765764	-1.47191	0.141046	1
PN000241	1.98584	-0.0173491	1.13485	-0.0152876	0.987803	1
PN000242	0.339454	-0.0177159	3.43217	-0.00516171	0.995882	1
PN000243	2.00434	-0.897406	1.22023	-0.735441	0.462071	1
PN000244	1.75309	-0.246972	1.17057	-0.210985	0.832899	1
PN000245	6.57431	0.119461	0.621215	0.192302	0.847506	1
PN000246	24.8621	0.0951528	0.316129	0.300994	0.763419	1
PN000247	40.9581	0.0732432	0.25286	0.289658	0.772078	1
PN000248	10.4885	0.0697927	0.472517	0.147704	0.882576	1
PN000249	19.3482	0.0290911	0.383889	0.07578	0.939594	1
PN000250	51.2175	-0.0384786	0.272125	-0.1414	0.887554	1
PN000251	15.9403	0.127127	0.382877	0.332031	0.739866	1
PN000252	5.37892	-0.0180481	0.650187	-0.0277583	0.977855	1
PN000253	61.7816	0.340816	0.324748	1.04948	0.293958	1
PN000254	12.1725	-0.458506	0.49767	-0.921305	0.356891	1
PN000255	2.15361	-0.501967	1.0979	-0.457208	0.647521	1
PN000256	37.5176	-0.042712	0.258583	-0.165177	0.868805	1
PN000257	9.85876	0.293539	0.505086	0.581167	0.561128	1
PN000258	181.505	0.236735	0.300359	0.788172	0.430596	1
PN000259	234.916	0.23987	0.319802	0.750057	0.453221	1
PN000260	103.349	0.105807	0.240262	0.440383	0.65966	1
PN000261	35.2743	0.0108542	0.290821	0.0373225	0.970228	1
PN000262	159.47	0.0108581	0.170426	0.0637116	0.9492	1
PN000263	33.406	0.024387	0.288899	0.0844135	0.932728	1
PN000264	49.9701	0.475194	0.63895	0.743711	0.457051	1
PN000265	593.615	-0.741685	0.481753	-1.53955	0.123669	1
PN000266	21.0985	-0.134072	0.362452	-0.369903	0.711455	1
PN000267	2.90579	1.83837	1.78711	1.02869	0.303627	1
PN000268	82.8889	-0.0530965	0.19002	-0.279426	0.779918	1
PN000269	19.2769	0.125048	0.353017	0.354226	0.72317	1
PN000270	0.498482	-0.979508	3.0464	-0.32153	0.747809	1
PN000271	8.02898	0.0410449	0.539272	0.0761116	0.93933	1
PN000272	17.5912	0.18001	0.368268	0.488802	0.624982	1
PN000273	9.16314	0.132402	0.496265	0.266797	0.789625	1
PN000274	16.4388	0.0714398	0.38322	0.18642	0.852116	1
PN000275	8.86243	0.0411974	0.657433	0.0626641	0.950034	1
PN000276	1.73589	0.469598	1.12427	0.41769	0.676173	1
PN000277	5.66262	0.29503	0.707436	0.417042	0.676648	1
PN000278	3.52262	0.206906	0.861154	0.240266	0.810124	1
PN000280	6.99717	0	1.7775	0	1	1
PN000281	9.27184	-0.280425	1.136	-0.246854	0.805022	1
PN000284	7.18604	-0.0134595	0.566885	-0.0237429	0.981058	1
PN000285	32.5288	-0.619935	0.466239	-1.32965	0.183633	1
PN000286	280.433	-0.15197	0.188536	-0.806052	0.420213	1
PN000287	3.80817	0.247421	0.775913	0.318877	0.74982	1
PN000288	62.8787	0.0699133	0.217241	0.321824	0.747586	1
PN000289	4.31883	0.0857606	0.725463	0.118215	0.905897	1
PN000290	4.82495	-0.328127	0.863934	-0.379806	0.704089	1
PN000291	0.331629	0	4.24042	0	1	1
PN000292	19.5698	-0.0886043	0.383975	-0.230756	0.817505	1
PN000293	1.72315	0.992112	1.39106	0.713207	0.475718	1
PN000295	1.41491	-0.0151201	1.37089	-0.0110294	0.9912	1
PN000299	126.725	0.190608	0.200859	0.948962	0.34264	1
PN000300	8.17564	-0.0145476	0.53658	-0.0271117	0.978371	1
PN000301	39.1454	0.0929528	0.443662	0.209513	0.834048	1
PN000304	53.9065	0.0179224	0.232825	0.076978	0.938641	1
PN000306	28.2331	-0.195595	0.320956	-0.609413	0.542251	1
PN000307	19.689	-0.0954716	0.371148	-0.257233	0.796999	1
PN000310	21.0157	-0.190669	0.364927	-0.522486	0.601332	1
PN000311	277.56	-0.109748	0.185688	-0.591035	0.554497	1
PN000312	21.9762	-0.349177	0.554186	-0.630072	0.528647	1
PN000313	19.2508	-0.0973694	0.367498	-0.264952	0.791046	1
PN000314	14.5131	-0.155046	0.427219	-0.362919	0.716666	1
PN000315	368.147	-0.384459	0.300168	-1.28081	0.20026	1
PN000316	13.364	-0.457767	0.490333	-0.933583	0.350519	1
PN000317	23.6022	0.154832	0.334711	0.462585	0.643662	1
PN000318	9.95115	0.149991	0.65534	0.228875	0.818966	1
PN000319	10.1443	0.0229791	0.51908	0.044269	0.96469	1
PN000320	11.1457	-0.106667	0.512651	-0.208068	0.835175	1
PN000321	65.5444	0.434432	0.45536	0.954039	0.340064	1
PN000324	1.49912	0	2.5786	0	1	1
PN000325	60.4933	0.188908	0.234116	0.806899	0.419724	1
PN000326	6.23425	-0.100939	0.630582	-0.160072	0.872824	1
PN000327	0.250507	0	4.40736	0	1	1
PN000328	1.81673	0.213317	1.14455	0.186376	0.85215	1
PN000329	5.17625	0.156936	0.726835	0.215917	0.829052	1
PN000330	10.0529	0.0312096	0.511647	0.0609983	0.951361	1
PN000333	47.1282	0.0720706	0.23624	0.305073	0.76031	1
PN000334	3.01632	-1.34909	1.10422	-1.22176	0.221798	1
PN000337	13.0628	0.120965	0.427922	0.28268	0.777422	1
PN000338	310.663	-0.785012	0.438205	-1.79143	0.073225	1
PN000339	3.30981	-0.162731	0.963956	-0.168816	0.865941	1
PN000340	6.19611	0.126501	0.600499	0.210659	0.833153	1
PN000341	4.04107	0.0993164	0.755975	0.131375	0.895478	1
PN000342	0.92159	-0.0177185	2.09634	-0.00845211	0.993256	1
PN000343	15.8293	0.128196	0.403675	0.317572	0.750809	1
PN000344	9.21706	0.130367	0.522595	0.24946	0.803005	1
PN000345	97.882	0.145286	0.207318	0.700789	0.483435	1
PN000346	6.70491	-0.239911	0.602811	-0.397988	0.690639	1
PN000347	10.364	-0.0191501	0.487	-0.0393225	0.968633	1
PN000348	6.13458	-0.0952052	0.614817	-0.154851	0.876939	1
PN000349	815.661	-0.135944	1.04983	-0.129491	0.896969	1
PN000352	18.2366	0.0573818	0.367025	0.156343	0.875763	1
PN000353	22.6705	0.00418549	0.329436	0.012705	0.989863	1
PN000354	8.82171	-0.0753923	0.568889	-0.132526	0.894569	1
PN000356	3.06911	-0.432687	0.828072	-0.522523	0.601306	1
PN000358	10.1635	0.161219	0.484042	0.333068	0.739083	1
PN000360	0.0824872	-0.979481	4.40736	-0.222238	0.824129	1
PN000361	57.112	-0.514277	0.371993	-1.38249	0.166822	1
PN000364	5.33062	0	1.8218	0	1	1
PN000366	1.0565	0.00726666	2.01436	0.00360743	0.997122	1
PN000367	55.8743	-0.20192	0.247438	-0.816042	0.414476	1
PN000368	13.5821	-0.13273	0.508852	-0.260842	0.794214	1
PN000369	6.40751	-0.0226814	0.641164	-0.0353754	0.97178	1
PN000370	78.0653	-0.025342	0.213211	-0.118859	0.905387	1
PN000371	47.9168	-0.0681654	0.241219	-0.282587	0.777494	1
PN000372	25.7603	-0.0983891	0.340688	-0.288796	0.772738	1
PN000373	23.3871	-0.103022	0.327207	-0.314853	0.752873	1
PN000374	11.1215	-0.198986	0.478728	-0.415655	0.677663	1
PN000375	8.08343	0.0407049	0.630723	0.0645369	0.948543	1
PN000376	34.0975	-0.714442	0.507903	-1.40665	0.159531	1
PN000377	27.0231	-0.378815	0.362806	-1.04412	0.296428	1
PN000378	61.2819	0.0220035	0.214829	0.102423	0.918421	1
PN000380	4.45982	-0.0160542	0.756646	-0.0212176	0.983072	1
PN000381	25.3164	-0.245737	0.384335	-0.639383	0.522574	1
PN000382	40.2941	-0.15383	0.544458	-0.282538	0.777531	1
PN000383	29.049	-0.156906	0.305133	-0.514222	0.607097	1
PN000384	19.4462	-0.262056	0.381518	-0.686878	0.49216	1
PN000385	5.58875	0.27826	0.663336	0.419486	0.674861	1
PN000388	32.8374	-0.0610357	0.285374	-0.213879	0.830641	1
PN000389	172.318	0.186097	0.530691	0.350668	0.725837	1
PN000390	105.897	0.15261	0.516782	0.295309	0.767758	1
PN000391	0.738334	-0.599514	2.13246	-0.281138	0.778605	1
PN000392	0.166142	0	4.40736	0	1	1
PN000395	87.4119	-0.23448	0.26157	-0.896432	0.370022	1
PN000396	22.7688	0.0261695	0.349742	0.0748254	0.940354	1
PN000397	21.579	-0.0883388	0.349516	-0.252746	0.800464	1
PN000398	1.32583	-0.0174233	1.27941	-0.0136183	0.989135	1
PN000399	26.8051	-0.442032	0.422713	-1.0457	0.295699	1
PN000400	12.0831	0.224434	0.570539	0.393372	0.694045	1
PN000401	25.0472	-0.540263	0.443374	-1.21853	0.223024	1
PN000404	28.2242	-0.000466259	0.299403	-0.0015573	0.998757	1
PN000405	7.46993	-0.0193378	0.559623	-0.0345551	0.972435	1
PN000406	29.5444	0.0155057	0.295895	0.0524027	0.958208	1
PN000407	19.3558	-0.0405591	0.36707	-0.110494	0.912017	1
PN000409	11.0216	0.0231911	0.461928	0.0502051	0.959959	1
PN000411	13.1905	-0.0139771	0.441461	-0.0316609	0.974742	1
PN000412	2.793	0.31859	0.980973	0.324769	0.745356	1
PN000413	1.75565	-1.02181	1.32288	-0.772415	0.439869	1
PN000414	4.38665	-0.0173731	0.733472	-0.0236861	0.981103	1
PN000415	6.05406	-0.0199195	0.618187	-0.0322225	0.974295	1
PN000416	0.0817761	0	4.40736	0	1	1
PN000417	1.81787	0.466697	1.11902	0.417059	0.676636	1
PN000418	16.8762	-0.075409	0.387861	-0.194423	0.845845	1
PN000419	2.05297	-0.0124029	1.00074	-0.0123937	0.990112	1
PN000420	4.69955	-0.219541	0.719584	-0.305094	0.760295	1
PN000421	14.0228	-0.0137256	0.465338	-0.029496	0.976469	1
PN000422	11.7687	-0.1909	0.501799	-0.380431	0.703626	1
PN000424	32.9425	-0.12271	0.29098	-0.421713	0.673234	1
PN000426	0.98754	-1.33498	1.54082	-0.86641	0.386265	1
PN000427	11.135	-0.50649	0.532147	-0.951785	0.341206	1
PN000429	3.40271	-0.156662	0.808905	-0.193671	0.846433	1
PN000430	227.104	-0.163954	0.175132	-0.936175	0.349183	1
PN000431	8.90275	0.184102	0.520106	0.35397	0.723362	1
PN000432	26.1243	-0.0523428	0.309933	-0.168884	0.865888	1
PN000433	301.66	0.0894511	0.133469	0.670201	0.50273	1
PN000434	14.5075	-0.0513017	0.408912	-0.125459	0.90016	1
PN000435	459.5	0.454579	0.458699	0.991018	0.321677	1
PN000436	2.7204	-0.00801312	0.957505	-0.00836875	0.993323	1
PN000437	6.84287	0.0500015	0.59723	0.0837223	0.933277	1
PN000438	6.92704	-0.0805205	0.604917	-0.13311	0.894106	1
PN000439	1.41217	-0.763928	1.3379	-0.570991	0.568006	1
PN000440	4.37805	-0.0104428	0.740304	-0.0141061	0.988745	1
PN000441	16.7149	-0.271554	0.423896	-0.640615	0.521773	1
PN000442	14.7026	-0.261795	0.423344	-0.618398	0.536313	1
PN000443	1.63983	-0.332659	1.35609	-0.245308	0.806218	1
PN000445	18.5154	0.084945	0.358953	0.236647	0.812931	1
PN000446	7.11855	-0.155621	0.574493	-0.270885	0.786479	1
PN000447	53.2407	-0.285663	0.28227	-1.01202	0.311528	1
PN000448	23.8805	0.234382	0.346494	0.67644	0.498761	1
PN000449	11.0733	-0.30262	0.502325	-0.602439	0.546882	1
PN000450	10.0729	-0.391283	0.523273	-0.747761	0.454604	1
PN000451	13.3196	0.0524529	0.414228	0.126628	0.899235	1
PN000452	23.8264	-0.189165	0.348963	-0.542078	0.587765	1
PN000453	23.9067	-0.208139	0.367237	-0.566769	0.570871	1
PN000454	1.2421	-0.33431	1.29003	-0.259148	0.795521	1
PN000455	7.84886	-0.522663	0.647959	-0.80663	0.41988	1
PN000457	2.08856	-0.508536	1.1066	-0.459547	0.645841	1
PN000458	2.49678	-0.214092	0.988199	-0.216648	0.828483	1
PN000459	5.1144	-0.0129314	0.676177	-0.0191243	0.984742	1
PN000461	14.3482	-0.119714	0.409646	-0.292237	0.770106	1
PN000462	3.55926	-0.241901	0.786699	-0.307488	0.758472	1
PN000463	1.16387	-1.02364	1.5197	-0.673583	0.500576	1
PN000464	0.412707	-0.0177149	2.75787	-0.00642342	0.994875	1
PN000465	9.17476	-0.0255333	0.598404	-0.042669	0.965965	1
PN000467	1.1649	0	2.81527	0	1	1
PN000468	13.874	-0.0167155	0.448183	-0.0372961	0.970249	1
PN000469	6.18509	-0.261476	0.698082	-0.374563	0.707986	1
PN000470	31.187	0.0723787	0.28245	0.256253	0.797755	1
PN000472	21.8779	-0.0372094	0.377907	-0.0984618	0.921566	1
PN000473	3.05525	0.362641	0.919732	0.39429	0.693367	1
PN000474	11.2122	-0.0135972	0.478503	-0.0284162	0.97733	1
PN000475	5.05314	0.164304	0.698382	0.235265	0.814003	1
PN000477	52.9779	-0.00839395	0.222851	-0.0376661	0.969954	1
PN000478	1.99102	-0.501935	1.12069	-0.447881	0.654239	1
PN000479	0.65179	-1.47741	2.04195	-0.723529	0.469355	1
PN000480	1.81504	0.206996	1.07974	0.191708	0.847971	1
PN000481	16.0697	0.209082	0.41582	0.502818	0.615092	1
PN000482	0.333564	0	4.23526	0	1	1
PN000483	0.0843654	0	4.40736	0	1	1
PN000484	4.20393	0.306952	0.72851	0.421342	0.673505	1
PN000486	16.1642	0.199119	0.385561	0.516439	0.605548	1
PN000487	34.1578	-0.402874	0.370188	-1.08829	0.276465	1
PN000488	27.9985	-0.497167	0.404117	-1.23026	0.218601	1
PN000489	1.23742	1.57436	1.46307	1.07607	0.281897	1
PN000490	15.7696	0.206948	0.395162	0.523703	0.600485	1
PN000491	19.0243	-0.263807	0.41512	-0.635495	0.525105	1
PN000492	150.093	0.0926339	0.212222	0.436495	0.662478	1
PN000493	83.1128	0.124043	0.34649	0.358	0.720343	1
PN000494	71.7216	0.111035	0.208776	0.531839	0.594838	1
PN000496	19.7953	-0.0429266	0.350717	-0.122397	0.902585	1
PN000497	31.3419	0.156229	0.301467	0.518229	0.604298	1
PN000498	13.5832	-0.126888	0.443391	-0.286176	0.774743	1
PN000499	35.0974	-0.0288233	0.291625	-0.0988367	0.921268	1
PN000500	7.71612	-0.21272	0.569696	-0.373393	0.708856	1
PN000501	45.3063	0.150756	0.288727	0.522141	0.601572	1
PN000502	1.07113	-0.333892	1.33857	-0.24944	0.80302	1
PN000503	41.8465	-0.66563	0.483747	-1.37599	0.168826	1
PN000505	42.8174	-0.223726	0.298785	-0.748786	0.453986	1
PN000506	10.1663	0.0739545	0.470636	0.157137	0.875137	1
PN000507	6.09962	0.322657	0.612517	0.526772	0.598352	1
PN000508	3.46793	0.308163	0.822233	0.374788	0.707818	1
PN000509	49.8436	0.33403	0.33068	1.01013	0.312433	1
PN000510	1.66374	-1.43916	1.34559	-1.06954	0.284828	1
PN000513	1.81732	0.976362	1.33604	0.730785	0.46491	1
PN000515	0.909625	-0.0175644	1.49909	-0.0117168	0.990652	1
PN000516	0.334218	0	4.23353	0	1	1
PN000518	8.06215	-0.0117642	0.599212	-0.0196327	0.984336	1
PN000519	7.71199	0.0452817	0.555801	0.081471	0.935067	1
PN000520	40.9333	0.12912	0.254923	0.506506	0.612502	1
PN000521	5.63263	-0.0996721	0.628052	-0.1587	0.873905	1
PN000522	11.4449	0.0282531	0.515048	0.0548552	0.956254	1
PN000523	1.14754	-1.01621	1.51372	-0.671331	0.50201	1
PN000524	3.19708	-1.03109	1.08837	-0.947365	0.343453	1
PN000525	0.838621	-1.50709	1.89831	-0.793913	0.427246	1
PN000527	110.104	-0.55039	0.355626	-1.54766	0.121703	1
PN000528	0.972924	0.00619848	1.76338	0.00351511	0.997195	1
PN000530	45.3848	0.104625	0.242105	0.432146	0.665635	1
PN000532	1.89473	0.347636	1.02711	0.338461	0.735015	1
PN000533	8.82827	0.132889	0.511039	0.260036	0.794836	1
PN000534	1.00135	0	2.97432	0	1	1
PN000535	591.003	-0.0483108	0.104835	-0.460826	0.644923	1
PN000536	144.61	-0.062203	0.163359	-0.380776	0.70337	1
PN000538	15.6326	-0.477075	0.457098	-1.0437	0.296622	1
PN000541	7.83019	0.0448912	0.555349	0.0808344	0.935574	1
PN000542	1.4141	0	2.65509	0	1	1
PN000543	39.7899	0.189988	0.95208	0.199551	0.841832	1
PN000545	0.249853	0	4.40736	0	1	1
PN000546	1.41546	-0.97951	2.25945	-0.433518	0.664638	1
PN000547	92.0484	-0.35212	0.287731	-1.22378	0.221035	1
PN000548	69.7015	-0.340647	0.289822	-1.17537	0.239847	1
PN000549	38.2221	-0.121803	0.261221	-0.466284	0.641012	1
PN000550	9.16181	0.0364301	0.532655	0.0683934	0.945473	1
PN000551	36.9251	0.00688678	0.263679	0.026118	0.979163	1
PN000554	54.9971	0.128301	0.313434	0.409341	0.682289	1
PN000555	4.68954	0.198818	0.793581	0.250533	0.802175	1
PN000556	30.4972	0.0274953	0.290241	0.0947326	0.924527	1
PN000557	7.93573	0.154852	0.539598	0.286976	0.774131	1
PN000558	4.29273	-0.0140227	0.724278	-0.019361	0.984553	1
PN000559	28.1362	0.130132	0.310432	0.419196	0.675073	1
PN000560	22.0106	0.14899	0.35236	0.422835	0.672416	1
PN000561	0.495891	-0.017717	2.44115	-0.00725767	0.994209	1
PN000562	5.22647	0.337925	0.731744	0.461807	0.64422	1
PN000564	2.2369	0.569646	1.07494	0.529935	0.596157	1
PN000565	0.74064	-0.433305	1.63618	-0.264828	0.791142	1
PN000566	34.5652	-0.044141	0.286872	-0.15387	0.877712	1
PN000571	11.2684	0.0249651	0.455456	0.0548135	0.956287	1
PN000572	77.3844	-0.289109	0.267777	-1.07967	0.280291	1
PN000573	36.8545	0.0345467	0.268892	0.128478	0.897771	1
PN000574	3.63609	-0.0161898	0.782476	-0.0206905	0.983493	1
PN000575	5.77899	0.0679132	0.631549	0.107534	0.914365	1
PN000576	75.9368	0.188471	0.245031	0.76917	0.441793	1
PN000577	15.3716	0.0451959	0.397676	0.11365	0.909515	1
PN000578	3.71457	-0.0159591	0.764763	-0.0208681	0.983351	1
PN000579	66.4962	0.133663	0.220249	0.606874	0.543934	1
PN000580	15.4653	0.102488	0.390467	0.262474	0.792956	1
PN000581	24.7697	0.303692	0.371756	0.816913	0.413978	1
PN000582	0.914608	-0.912839	1.94291	-0.469831	0.638476	1
PN000583	0.748905	0	3.27579	0	1	1
PN000584	85.4817	0.171038	0.207269	0.825198	0.409259	1
PN000585	0.99379	-0.604225	1.60029	-0.377572	0.705748	1
PN000586	0.576728	-0.0180718	2.05663	-0.0087871	0.992989	1
PN000587	1.74343	0.230333	1.2685	0.181579	0.855913	1
PN000588	6.95399	0.121149	0.572424	0.211641	0.832387	1
PN000590	11.4736	0.144532	0.461917	0.312896	0.754359	1
PN000592	10.4698	0.115984	0.492711	0.235399	0.813899	1
PN000593	6.16793	0.47451	0.702124	0.675821	0.499154	1
PN000594	12.4068	0.195609	0.453339	0.431485	0.666116	1
PN000595	282.977	-0.42158	0.301491	-1.39832	0.162018	1
PN000596	9.50956	-0.0150505	0.48851	-0.030809	0.975422	1
PN000597	36.2253	0.073425	0.276052	0.265982	0.790253	1
PN000598	29.6485	-0.00190635	0.286849	-0.00664583	0.994697	1
PN000600	23.2386	0.0438805	0.32162	0.136436	0.891477	1
PN000601	1.46059	0.0119324	2.17453	0.00548733	0.995622	1
PN000602	0.990139	-1.89845	1.77012	-1.0725	0.283496	1
PN000603	7.60195	0.383482	0.550435	0.696689	0.485997	1
PN000604	49.5233	0.2253	0.431847	0.521712	0.601871	1
PN000605	16.5799	0.239963	0.394249	0.60866	0.54275	1
PN000606	27.9167	-0.143746	0.313874	-0.457974	0.646971	1
PN000607	24.6809	-0.057561	0.321309	-0.179145	0.857824	1
PN000610	11.6128	0.13971	0.466027	0.299788	0.764339	1
PN000611	36.0203	0.210342	0.543578	0.386959	0.698787	1
PN000613	14.0151	-0.496424	0.502932	-0.98706	0.323613	1
PN000614	95.2028	0.0277961	0.177937	0.156213	0.875865	1
PN000615	27.8839	0.288506	0.339139	0.850701	0.394936	1
PN000616	17.1541	0.213025	0.431626	0.49354	0.621631	1
PN000617	79.8835	-0.0928623	0.204205	-0.454751	0.649289	1
PN000618	30.6446	-0.0334921	0.28589	-0.11715	0.906741	1
PN000619	49.3408	-0.107936	0.248098	-0.435054	0.663523	1
PN000620	5.13522	0.075666	0.66144	0.114396	0.908924	1
PN000621	12.0198	0.318456	0.537561	0.592409	0.553577	1
PN000622	3200.44	0.205847	0.228034	0.902706	0.366682	1
PN000623	2976.91	0.197	0.22606	0.871449	0.383509	1
PN000625	93.113	0.297578	0.282804	1.05224	0.292688	1
PN000626	19.485	0.399627	0.409052	0.97696	0.328589	1
PN000627	0.170319	0	4.40736	0	1	1
PN000628	5.62076	0.355895	0.668588	0.532308	0.594513	1
PN000629	20.3741	-0.0399595	0.346421	-0.11535	0.908168	1
PN000630	10.2072	-0.0661493	0.493746	-0.133974	0.893423	1
PN000632	8.16796	-1.08957	0.839255	-1.29826	0.194198	1
PN000634	13.673	0.0169492	0.425433	0.0398399	0.968221	1
PN000635	4.96814	-0.0166301	0.670673	-0.024796	0.980218	1
PN000636	3.56947	0.215785	0.848838	0.254212	0.799332	1
PN000637	15.5923	0.0119099	0.397868	0.0299342	0.97612	1
PN000640	0.832333	-0.912843	1.89891	-0.480719	0.630716	1
PN000641	9.71112	-0.444759	1.07461	-0.413878	0.678963	1
PN000644	0.831335	0	3.14795	0	1	1
PN000646	2.56518	-0.0194718	0.87631	-0.0222202	0.982272	1
PN000647	0.83327	0	3.14698	0	1	1
PN000648	99.5158	0.0989631	0.190206	0.520293	0.602859	1
PN000649	8.46914	-0.133994	0.533972	-0.250938	0.801862	1
PN000650	20.6023	0.174784	0.341686	0.511534	0.608977	1
PN000651	3.8719	0.306706	0.75395	0.4068	0.684155	1
PN000653	21.8131	0.0487718	0.334335	0.145877	0.884018	1
PN000654	22.4054	0.0251568	0.32786	0.0767302	0.938838	1
PN000656	5.69061	0.508785	0.615526	0.826587	0.408471	1
PN000657	28.1999	-0.302736	0.347525	-0.871121	0.383688	1
PN000658	24.0156	0.525691	0.626449	0.83916	0.401379	1
PN000659	610.07	-0.193033	0.16982	-1.13669	0.255667	1
PN000660	248.702	0.144769	0.176989	0.817952	0.413385	1
PN000661	26.9452	0.20781	1.00915	0.205927	0.836848	1
PN000662	3.39185	-0.141869	0.790894	-0.179378	0.857641	1
PN000663	63.1612	-0.565379	0.430884	-1.31214	0.189474	1
PN000664	24.932	0.14854	0.320279	0.463782	0.642804	1
PN000665	2.13813	0.310416	0.967595	0.320812	0.748353	1
PN000668	0.243694	-0.890923	4.36976	-0.203884	0.838444	1
PN000669	4.37814	0.0850216	0.729436	0.116558	0.90721	1
PN000670	5.97324	-0.0236945	0.644873	-0.0367429	0.97069	1
PN000671	68.558	0.673256	0.692245	0.972569	0.330767	1
PN000673	5.53926	-0.10289	0.641762	-0.160325	0.872625	1
PN000674	38.6325	-0.0535445	0.264916	-0.202119	0.839824	1
PN000675	2.61788	-0.00523734	1.03438	-0.00506329	0.99596	1
PN000676	5.85377	0.208305	0.6116	0.34059	0.733412	1
PN000677	79.8167	-0.200198	0.232345	-0.861641	0.388885	1
PN000678	27.2735	-0.110489	0.323484	-0.34156	0.732682	1
PN000679	54.7326	-0.609455	0.49101	-1.24123	0.214522	1
PN000680	0.331629	0	4.24042	0	1	1
PN000681	5.61962	-0.187105	0.642653	-0.291145	0.770941	1
PN000682	1.24384	-0.0174741	1.41473	-0.0123515	0.990145	1
PN000683	3.99292	-0.284709	0.798609	-0.356507	0.721461	1
PN000685	12.2498	0.0219989	0.434632	0.0506149	0.959632	1
PN000686	31.3018	-0.159444	0.299615	-0.532163	0.594613	1
PN000687	46.5341	0.0531123	0.249592	0.212796	0.831486	1
PN000688	5.27657	0.520986	0.733011	0.710748	0.47724	1
PN000689	16.8786	-0.0128422	0.460735	-0.0278733	0.977763	1
PN000690	9.13329	0.0388159	0.560042	0.0693089	0.944744	1
PN000691	1.15571	-0.75003	1.33296	-0.562679	0.573654	1
PN000692	5.39242	-0.0193546	0.664833	-0.0291119	0.976775	1
PN000693	28.3943	0.0798642	0.294559	0.271132	0.78629	1
PN000694	25.7737	0.346169	0.793487	0.436263	0.662646	1
PN000695	8.3133	0.0784097	0.771045	0.101693	0.919001	1
PN000696	13.2206	0.015571	0.465261	0.0334673	0.973302	1
PN000697	0.0837115	0	4.40736	0	1	1
PN000698	0.74697	0	3.27703	0	1	1
PN000699	1.58283	0	2.53301	0	1	1
PN000700	31.321	-0.163235	0.307961	-0.530051	0.596077	1
PN000701	10.7744	0.185092	0.536045	0.345292	0.729875	1
PN000702	32.6147	0.120681	0.302575	0.398846	0.690006	1
PN000703	1.39646	1.57396	1.44157	1.09183	0.274907	1
PN000704	2.62017	0.506132	0.98346	0.514645	0.606801	1
PN000705	16.4234	-0.110663	0.393947	-0.280908	0.778781	1
PN000706	3.95496	0.335737	0.758116	0.442857	0.657869	1
PN000707	5.36326	0.21985	0.625832	0.351293	0.725369	1
PN000708	9.34393	0.130798	0.490981	0.266402	0.78993	1
PN000709	19.3333	-0.0688438	0.360401	-0.19102	0.84851	1
PN000710	0.247307	-0.979499	4.40736	-0.222242	0.824126	1
PN000711	9.25159	0.177128	0.503624	0.351708	0.725057	1
PN000712	5.37709	0.0652006	0.645306	0.101038	0.91952	1
PN000713	15.9606	0.151055	0.403101	0.374732	0.70786	1
PN000715	4.68516	0.608435	1.0517	0.578526	0.562909	1
PN000716	13.961	0.0823617	0.40755	0.20209	0.839846	1
PN000717	0.0817761	0	4.40736	0	1	1
PN000718	28.8405	0.0317663	0.299943	0.105908	0.915655	1
PN000720	1.56263	-0.425508	1.53735	-0.27678	0.781949	1
PN000721	39.4528	-0.201104	0.962675	-0.208902	0.834525	1
PN000723	8.04397	-0.144109	0.553415	-0.260399	0.794556	1
PN000724	5.57855	-0.649293	0.720749	-0.900859	0.367663	1
PN000725	3.64433	0.110591	0.801937	0.137905	0.890316	1
PN000726	1.69278	0.0179768	2.0376	0.0088225	0.992961	1
PN000727	29.5169	0.0159561	0.289865	0.0550466	0.956101	1
PN000728	11.1565	0.182488	0.459162	0.397437	0.691046	1
PN000730	7.69724	-0.0806142	0.551176	-0.146258	0.883717	1
PN000731	3.3075	-0.472388	0.85527	-0.552326	0.580725	1
PN000732	4.47617	0.307684	1.12823	0.272713	0.785073	1
PN000733	17.4771	-0.295686	0.422042	-0.700608	0.483548	1
PN000734	1.79176	0.727139	1.12081	0.648765	0.516491	1
PN000735	23.3468	-0.677048	0.519346	-1.30366	0.192351	1
PN000737	23.6672	-0.0785075	0.340152	-0.230801	0.81747	1
PN000738	2.5805	0.17044	1.0042	0.169726	0.865225	1
PN000739	55.7397	-0.167981	0.394752	-0.425536	0.670446	1
PN000740	38.476	0.0895033	0.296085	0.302289	0.762432	1
PN000741	2.49978	-0.505288	1.04427	-0.48387	0.628478	1
PN000742	6.79504	-0.162592	0.593696	-0.273864	0.784189	1
PN000743	10.8233	0.114361	0.467554	0.244595	0.80677	1
PN000745	40.0738	-0.332685	0.379987	-0.875517	0.381293	1
PN000746	59.3213	0.0681209	0.215617	0.315935	0.752052	1
PN000747	55.4435	0.139524	0.252175	0.553282	0.58007	1
PN000750	25.8544	0.03559	0.31217	0.114009	0.909231	1
PN000751	8.99457	0.045037	0.810599	0.0555601	0.955692	1
PN000752	11.8035	0.275097	0.44258	0.621577	0.53422	1
PN000753	15.8473	0.0976236	0.402071	0.242802	0.808159	1
PN000754	9.03288	-0.0714242	0.530148	-0.134725	0.892829	1
PN000755	9.10957	0.0343164	0.516433	0.0664488	0.947021	1
PN000756	25.6795	0.0174114	0.318989	0.0545831	0.956471	1
PN000757	38.773	0.0535183	0.265161	0.201833	0.840047	1
PN000758	0.331629	0	4.24042	0	1	1
PN000759	2.78897	-0.0101114	0.93857	-0.0107732	0.991404	1
PN000760	11.2297	0.0670969	0.455631	0.147262	0.882926	1
PN000761	46.5939	0.0238996	0.240495	0.0993766	0.920839	1
PN000762	17.6587	-0.0727186	0.370761	-0.196133	0.844506	1
PN000763	20.4572	0.00628363	0.353574	0.0177718	0.985821	1
PN000764	51.7615	0.0817443	0.226055	0.361612	0.717642	1
PN000766	27.4393	-0.267449	0.335695	-0.796703	0.425624	1
PN000767	11.7403	0.139927	0.441459	0.316965	0.75127	1
PN000770	0.0806228	0	4.40736	0	1	1
PN000771	11.7559	0.0224155	0.445108	0.0503596	0.959836	1
PN000772	10.2693	0.247381	0.50762	0.487335	0.626021	1
PN000773	45.2249	0.105605	0.255945	0.412608	0.679894	1
PN000774	11.3171	0.107649	0.464086	0.231959	0.81657	1
PN000775	27.93	-0.562197	0.491193	-1.14455	0.252394	1
PN000776	47.3429	0.023765	0.244697	0.0971204	0.922631	1
PN000777	11.2649	-0.0172566	0.454825	-0.0379412	0.969735	1
PN000779	38.5853	-0.277877	0.37583	-0.73937	0.459682	1
PN000780	31.2188	0.0623042	0.420366	0.148214	0.882174	1
PN000781	29.7911	-0.263288	0.316296	-0.832408	0.405178	1
PN000782	0.242766	0.885611	4.36722	0.202786	0.839302	1
PN000783	10.8278	0.147764	0.459914	0.321287	0.747993	1
PN000784	38.6281	-0.0398004	0.323042	-0.123205	0.901945	1
PN000785	1.71693	0.870819	1.25776	0.692355	0.488714	1
PN000786	122.291	-0.279538	0.31701	-0.881794	0.377888	1
PN000787	3.71231	0.400778	0.875778	0.457625	0.647222	1
PN000788	145.711	-0.101402	0.197423	-0.513627	0.607513	1
PN000789	17.7056	-0.153533	0.381906	-0.402016	0.687672	1
PN000791	19.9471	0.0767335	0.354908	0.216207	0.828826	1
PN000792	11.2498	0.105888	0.448128	0.236289	0.813209	1
PN000793	5.9854	-0.281251	0.651374	-0.431781	0.665901	1
PN000794	2.7123	-0.183419	0.955191	-0.192023	0.847724	1
PN000795	4.36422	-0.0139615	0.739212	-0.018887	0.984931	1
PN000796	9.94016	0.162292	0.480804	0.337543	0.735708	1
PN000797	10.8459	0.111684	0.460224	0.242672	0.808259	1
PN000798	1.65099	-1.23311	1.2351	-0.998391	0.31809	1
PN000799	0.0837115	0	4.40736	0	1	1
PN000800	8.32328	-0.128979	0.566429	-0.227706	0.819875	1
PN000801	6.42766	-0.16082	0.666805	-0.241181	0.809415	1
PN000803	8.12737	-0.0188801	0.537031	-0.0351565	0.971955	1
PN000804	279.971	-0.536894	0.391658	-1.37082	0.17043	1
PN000805	6.96799	0.0468672	0.58392	0.080263	0.936028	1
PN000806	18.4303	0.132147	0.361888	0.36516	0.714992	1
PN000807	14.2129	0.0487188	0.403131	0.120851	0.903809	1
PN000808	6.43306	0.186916	0.591887	0.315797	0.752157	1
PN000809	1.15824	0.305552	1.29916	0.235191	0.81406	1
PN000811	36.1009	0.108686	0.285198	0.38109	0.703136	1
PN000812	13.7432	-0.979513	1.7196	-0.569616	0.568938	1
PN000813	0.166142	0	4.40736	0	1	1
PN000814	1.15272	-0.426924	1.40009	-0.304926	0.760422	1
PN000815	11.1754	-0.063452	0.471563	-0.134557	0.892962	1
PN000816	10.4804	0.0284208	0.482029	0.0589608	0.952983	1
PN000817	15.6126	0.179381	0.395425	0.453641	0.650087	1
PN000818	12.1466	0.20191	0.439825	0.459069	0.646185	1
PN000819	10.7723	-0.159899	0.496766	-0.321879	0.747545	1
PN000820	0.0837115	0	4.40736	0	1	1
PN000822	16.6956	0.0695107	0.390446	0.178029	0.8587	1
PN000823	15.8029	-0.0526478	0.432211	-0.12181	0.903049	1
PN000826	156.129	0.0428361	0.147548	0.290319	0.771572	1
PN000827	0.583417	0	3.53236	0	1	1
PN000829	14.9175	0.160292	0.454936	0.352339	0.724584	1
PN000830	101.894	-0.072518	0.38898	-0.186431	0.852107	1
PN000831	18.6064	0.176355	0.361769	0.48748	0.625918	1
PN000832	31.0795	0.296758	0.477468	0.621526	0.534254	1
PN000834	3.17432	-2.01775	1.10858	-1.82011	0.0687417	1
PN000836	35.2191	-0.443086	0.366405	-1.20928	0.226556	1
PN000837	15.9751	0.442903	0.532823	0.831239	0.405839	1
PN000838	13.0164	0.0529947	0.432816	0.122442	0.902549	1
PN000839	13.5661	0.268558	0.447118	0.600642	0.548078	1
PN000842	2.17148	1.40074	1.27309	1.10027	0.271216	1
PN000844	0.0824872	-0.979481	4.40736	-0.222238	0.824129	1
PN000845	83.0817	-0.622945	0.387954	-1.60572	0.108335	1
PN000846	0.418866	-0.979507	3.2095	-0.30519	0.760222	1
PN000847	16.0152	-0.105074	0.461871	-0.227496	0.820038	1
PN000848	7.46074	-0.0814473	0.55366	-0.147107	0.883047	1
PN000849	1.3881	0.307263	1.37529	0.223417	0.823211	1
PN000850	14.4017	0.227955	0.467192	0.487926	0.625602	1
PN000851	242.231	0.107702	0.164726	0.653825	0.513224	1
PN000853	3.52837	0.374794	0.813074	0.46096	0.644828	1
PN000854	1.25208	0.242813	1.95757	0.124038	0.901285	1
PN000855	9.24592	-0.0657987	0.507921	-0.129545	0.896926	1
PN000856	2.34178	0	2.04396	0	1	1
PN000857	1.83786	0	2.43735	0	1	1
PN000858	10.4317	0.257242	0.502128	0.512305	0.608438	1
PN000861	102.702	-0.0214097	0.172421	-0.124171	0.90118	1
PN000862	76.626	-0.137374	0.218267	-0.629384	0.529098	1
PN000863	3.35226	0.256759	0.959907	0.267483	0.789097	1
PN000864	23.1176	0.213145	0.331188	0.643577	0.51985	1
PN000865	49.8658	-0.16345	0.350993	-0.46568	0.641445	1
PN000866	36.7831	-0.233058	0.48013	-0.485406	0.627388	1
PN000868	29.2538	-0.0347328	0.291259	-0.11925	0.905077	1
PN000870	4.26882	0.293404	0.790251	0.371279	0.71043	1
PN000872	10.8761	-0.0145544	0.51409	-0.0283111	0.977414	1
PN000873	1.82496	-0.979511	2.13938	-0.457848	0.647062	1
PN000874	0.822413	-0.90254	1.99641	-0.452082	0.65121	1
PN000875	21.0226	0.374433	0.399064	0.938278	0.348102	1
PN000876	20.9158	0.00859443	0.406619	0.0211363	0.983137	1
PN000877	3.43695	0.234824	0.875111	0.268336	0.788441	1
PN000879	14.1876	0.029747	0.840157	0.0354065	0.971756	1
PN000881	17.2687	0.201726	0.741864	0.271918	0.785685	1
PN000882	78.1591	-0.00283726	0.227735	-0.0124586	0.99006	1
PN000883	10.7917	-0.353793	0.49973	-0.707968	0.478965	1
PN000884	11.2589	-0.146082	0.480587	-0.303965	0.761155	1
PN000885	7.13002	-0.16198	0.587634	-0.275647	0.782819	1
PN000886	24.8761	-0.266432	0.336658	-0.791403	0.428709	1
PN000887	3.96014	0.20538	0.74639	0.275165	0.78319	1
PN000889	63.5185	-0.226257	0.316797	-0.714203	0.475102	1
PN000890	12.9401	0.18685	0.441565	0.423155	0.672182	1
PN000891	49.7114	-0.266818	0.303886	-0.87802	0.379933	1
PN000893	0.576985	0.882986	2.28523	0.386388	0.699209	1
PN000894	265.795	-0.0437091	0.142729	-0.306238	0.759423	1
PN000895	139.427	0.129126	0.159788	0.808106	0.41903	1
PN000896	12.005	0.134886	0.4402	0.30642	0.759285	1
PN000897	8.00768	0.105515	0.556768	0.189514	0.84969	1
PN000898	3.97106	0.207862	0.747105	0.278223	0.780841	1
PN000899	26.1335	0.0690972	0.328089	0.210605	0.833196	1
PN000901	17.0491	-0.301186	0.420541	-0.716186	0.473877	1
PN000902	0.651063	0.86824	2.35912	0.368036	0.712846	1
PN000903	23.2277	0.194957	0.361759	0.538915	0.589946	1
PN000904	21.4829	0.113885	0.345234	0.329878	0.741492	1
PN000906	20.5431	0.238463	0.382214	0.623899	0.532694	1
PN000907	0.583417	0	3.53236	0	1	1
PN000908	17.8458	-0.129779	0.374234	-0.346787	0.728751	1
PN000912	0.843361	-0.979512	2.12605	-0.460719	0.645	1
PN000913	29.0169	-0.50663	0.690785	-0.733412	0.463307	1
PN000914	0.491482	-0.979509	2.66191	-0.367972	0.712894	1
PN000915	5.62889	0.306326	0.943415	0.324699	0.745409	1
PN000916	37.8523	-0.301884	0.410667	-0.735107	0.462275	1
PN000917	1.83667	-1.02576	1.27267	-0.80599	0.420249	1
PN000918	0.835071	-0.0177172	2.17493	-0.00814608	0.9935	1
PN000920	14.528	-0.126108	0.905318	-0.139297	0.889216	1
PN000921	0.249853	0	4.40736	0	1	1
PN000922	0.249853	0	4.40736	0	1	1
PN000923	17.3866	0.0095343	0.374168	0.0254813	0.979671	1
PN000924	45.7526	0.064678	0.23848	0.271209	0.78623	1
PN000925	19.5223	0.102779	0.41029	0.250504	0.802197	1
PN000926	24.5457	-0.0156689	0.326635	-0.0479706	0.96174	1
PN000927	5.48093	-0.0205541	0.654422	-0.0314081	0.974944	1
PN000928	191.299	0.137618	0.243858	0.564337	0.572525	1
PN000930	0.332847	-0.0177161	3.43173	-0.00516245	0.995881	1
PN000931	6.26316	0.061177	0.624772	0.0979189	0.921997	1
PN000933	14.245	-0.266823	0.439526	-0.607069	0.543805	1
PN000934	554.634	-0.100866	0.210107	-0.480067	0.63118	1
PN000935	20.5081	0.158313	0.342537	0.462178	0.643954	1
PN000936	4.82992	-0.979511	1.81107	-0.540845	0.588614	1
PN000937	45.653	0.195608	0.265389	0.737062	0.461085	1
PN000938	22.8049	-0.297371	0.385428	-0.771535	0.44039	1
PN000939	9.21363	-0.0716396	0.514388	-0.139271	0.889236	1
PN000941	26.8288	-0.11325	0.338189	-0.334872	0.737721	1
PN000942	37.8747	-0.151429	0.287882	-0.526012	0.59888	1
PN000943	3.55475	-1.62781	1.20012	-1.35637	0.174982	1
PN000944	6.08477	-0.271337	0.673702	-0.402756	0.687128	1
PN000945	9.51476	-0.471508	0.589678	-0.799603	0.423941	1
PN000946	3.82327	0.327328	0.801604	0.408341	0.683023	1
PN000947	0.657216	0.578575	1.82985	0.316187	0.751861	1
PN000948	8.62176	0.182632	0.591295	0.308867	0.757423	1
PN000950	2.56091	-1.01716	1.00134	-1.0158	0.309725	1
PN000951	2.90774	-0.536283	0.905732	-0.592098	0.553785	1
PN000952	1.49145	-0.60221	1.22069	-0.493337	0.621775	1
PN000953	3.08312	-0.179413	0.969438	-0.185069	0.853175	1
PN000954	24.235	-0.181216	0.356471	-0.508359	0.611201	1
PN000955	85.1021	-0.673502	0.507325	-1.32755	0.184325	1
PN000956	45.9239	-0.567818	0.405462	-1.40042	0.161387	1
PN000957	12.4047	0.0935975	0.429046	0.218153	0.82731	1
PN000958	0.343879	-0.979505	4.29221	-0.228205	0.819487	1
PN000960	12.8575	-0.0545715	0.452891	-0.120496	0.90409	1
PN000961	78.9484	-0.286224	0.27558	-1.03862	0.29898	1
PN000962	19.8266	-0.249251	0.372798	-0.668595	0.503754	1
PN000963	63.7357	0.0632347	0.212765	0.297205	0.76631	1
PN000964	0.0837115	0	4.40736	0	1	1
PN000966	6.63568	0.124969	0.591333	0.211335	0.832626	1
PN000968	30.821	0.224738	0.306889	0.732312	0.463978	1
PN000969	3.73136	0.125482	1.33632	0.0939013	0.925188	1
PN000970	3.04715	0.790604	1.18551	0.666889	0.504843	1
PN000972	35.8455	-0.0596828	0.282644	-0.211159	0.832763	1
PN000973	12.2172	-0.015525	0.441177	-0.0351899	0.971928	1
PN000974	41.3275	0.0834427	0.252606	0.330327	0.741153	1
PN000975	0.506441	-1.91152	2.67619	-0.714267	0.475062	1
PN000976	7.56643	-0.283699	0.59039	-0.480528	0.630852	1
PN000977	17.0579	-0.0182298	0.372604	-0.0489253	0.960979	1
PN000983	4.09792	0.287455	0.811889	0.354056	0.723297	1
PN000984	12.8605	0.059691	0.447969	0.133248	0.893997	1
PN000985	1.15092	-0.427129	1.49898	-0.284946	0.775686	1
PN000986	14.9978	-0.386219	0.453411	-0.851809	0.39432	1
PN000987	23.72	-0.410917	0.385541	-1.06582	0.286505	1
PN000988	14.2086	0.110144	0.413962	0.266072	0.790183	1
PN000989	51.7089	0.205082	0.259202	0.791203	0.428826	1
PN000992	2.97911	-0.60234	1.06895	-0.56349	0.573101	1
PN000993	2.73687	-0.378494	0.924445	-0.409428	0.682226	1
PN000994	86.0082	0.254962	0.252344	1.01037	0.312317	1
PN000995	5.87251	-0.100195	0.638205	-0.156995	0.875249	1
PN000996	11.8222	0.212753	0.546612	0.389221	0.697112	1
PN000997	12.4732	-0.0150598	0.432581	-0.0348138	0.972228	1
PN000998	2.86626	-1.2118	1.23536	-0.980928	0.326628	1
PN000999	6.28061	-0.0155903	0.597073	-0.0261112	0.979169	1
PN001001	0.249853	0	4.40736	0	1	1
PN001002	30.7297	0.0282627	0.28659	0.0986173	0.921442	1
PN001003	33.9958	0.0910365	0.274046	0.332194	0.739743	1
PN001005	5.26246	-2.85258	1.41373	-2.01777	0.043615	1
PN001007	0.172593	0	4.40736	0	1	1
PN001008	34.7616	-0.0615931	0.278232	-0.221373	0.824802	1
PN001010	14.5876	-0.154071	0.411322	-0.374575	0.707976	1
PN001011	6.12321	-0.357725	0.642998	-0.556339	0.577979	1
PN001012	2.22335	0.446721	0.983375	0.454274	0.649632	1
PN001013	17.1284	-1.14684	0.750413	-1.52828	0.126443	1
PN001014	1.47791	0.477271	1.14275	0.41765	0.676203	1
PN001015	0.164532	-1.87467	4.36794	-0.429189	0.667785	1
PN001017	11.3824	0.0249981	0.461	0.0542259	0.956755	1
PN001018	1.40569	0.311583	1.32187	0.235714	0.813655	1
PN001019	6.93403	1.2457	0.945301	1.31778	0.187576	1
PN001020	6.6497	0.296134	0.64508	0.459066	0.646187	1
PN001021	7.52894	0.365088	0.6748	0.541032	0.588486	1
PN001022	0.821311	-0.00100129	1.61975	-0.000618177	0.999507	1
PN001025	8.16242	-0.787712	0.600298	-1.3122	0.189452	1
PN001027	65.3325	0.0189551	0.214262	0.0884668	0.929506	1
PN001028	41.2884	0.0617999	0.247097	0.250104	0.802507	1
PN001030	1.85856	-0.0399212	1.56526	-0.0255045	0.979653	1
PN001031	18.1738	-0.522682	0.52559	-0.994467	0.319995	1
PN001032	289.011	-0.0425148	0.237881	-0.178723	0.858155	1
PN001033	49.2118	-0.106872	0.239527	-0.446182	0.655466	1
PN001034	15.907	-0.0802058	0.39785	-0.201598	0.840231	1
PN001035	3.36542	0.371123	0.85632	0.433393	0.664729	1
PN001036	30.659	0.30666	0.307706	0.9966	0.318959	1
PN001038	6.92983	0.124581	0.59356	0.209887	0.833756	1
PN001041	8.83654	0.0364309	0.505336	0.0720925	0.942528	1
PN001042	1.24926	0	2.74579	0	1	1
PN001044	0.415341	0	3.94838	0	1	1
PN001045	6.69292	0.185389	0.575461	0.322157	0.747334	1
PN001046	2.913	-1.4108	1.61537	-0.873356	0.382469	1
PN001047	0.165488	0	4.40736	0	1	1
PN001048	2.98923	-0.979511	1.92956	-0.507634	0.61171	1
PN001049	2.68424	-0.881488	1.14664	-0.768756	0.442038	1
PN001050	387.684	-0.713793	0.422128	-1.69094	0.0908484	1
PN001053	1.49776	0.786748	1.54798	0.508242	0.611284	1
PN001055	34.386	0.0502114	0.279805	0.179452	0.857583	1
PN001056	3.81483	0.118533	0.83426	0.142082	0.887016	1
PN001057	197.666	-0.0243505	0.145512	-0.167344	0.867099	1
PN001059	7.07268	0.345113	0.762809	0.452423	0.650964	1
PN001060	30.0494	0.0746534	0.29162	0.255996	0.797954	1
PN001062	27.6387	0.0333152	0.297171	0.112108	0.910738	1
PN001063	4.55959	-0.12488	0.708225	-0.176328	0.860036	1
PN001065	2.41934	0	2.19313	0	1	1
PN001066	3.98235	-0.601866	0.865427	-0.695456	0.486769	1
PN001068	43.7498	-0.197767	0.381137	-0.518889	0.603838	1
PN001069	17.7066	0.0610754	0.36589	0.166923	0.867431	1
PN001070	28.2573	0.34922	0.388473	0.898956	0.368676	1
PN001071	4.89678	0.187469	0.69408	0.270098	0.787085	1
PN001072	8.74246	0.192697	0.516019	0.373429	0.708829	1
PN001073	3.79358	0.207097	0.770638	0.268735	0.788134	1
PN001074	33.6109	0.189348	0.354304	0.534421	0.59305	1
PN001075	4.36755	0.498504	0.76332	0.653073	0.513709	1
PN001076	28.2268	-0.0338509	0.296359	-0.114223	0.909061	1
PN001078	5.99411	-0.284313	0.652051	-0.436029	0.662816	1
PN001079	444.535	-0.140808	0.154399	-0.91198	0.361779	1
PN001080	2.39136	0.152479	0.946733	0.161058	0.872048	1
PN001081	0.343879	-0.979505	4.29221	-0.228205	0.819487	1
PN001082	39.7987	0.120357	0.260778	0.46153	0.644418	1
PN001084	7.88211	0.159952	0.647947	0.24686	0.805016	1
PN001085	22.6072	0.193015	0.38148	0.505964	0.612882	1
PN001086	1.32986	-0.510855	1.25798	-0.40609	0.684676	1
PN001088	0.41955	0	3.20822	0	1	1
PN001089	5.81414	-0.107164	0.642604	-0.166766	0.867554	1
PN001090	3.18821	-0.170434	1.16799	-0.145921	0.883984	1
PN001092	17.1469	-0.197883	0.441053	-0.448661	0.653676	1
PN001096	1.64192	-1.23241	1.28359	-0.960124	0.336993	1
PN001097	24.277	-0.0776601	0.319983	-0.242701	0.808237	1
PN001098	14.2089	-0.277237	0.431234	-0.642891	0.520295	1
PN001099	7.12206	-0.0174398	0.571363	-0.0305232	0.97565	1
PN001100	101.17	-0.130844	0.288372	-0.453733	0.650021	1
PN001101	46.0254	-0.260048	0.38932	-0.667954	0.504163	1
PN001102	30.6241	-0.0837277	0.30159	-0.27762	0.781304	1
PN001104	0.754434	-1.02233	1.88353	-0.542773	0.587286	1
PN001105	29.7867	-0.0821312	0.306447	-0.268011	0.788691	1
PN001106	30.959	0.0133654	0.296773	0.0450358	0.964079	1
PN001107	106.929	-0.167093	0.21081	-0.792623	0.427998	1
PN001108	1.06713	0.721921	1.42865	0.505318	0.613335	1
PN001109	1.4835	0.791077	1.41856	0.557661	0.577076	1
PN001110	0.566425	0.0122602	3.13578	0.00390977	0.99688	1
PN001111	8.65223	-0.0667135	0.559239	-0.119293	0.905043	1
PN001112	37.7295	0.162222	0.263442	0.615779	0.538041	1
PN001116	16.1521	-0.0773631	0.382595	-0.202206	0.839756	1
PN001117	32.6462	-0.341848	0.317581	-1.07641	0.281744	1
PN001118	42.7328	-0.291528	0.292567	-0.996447	0.319033	1
PN001119	20.8501	-0.211706	0.360963	-0.586502	0.557538	1
PN001120	7.7985	0.105669	0.640301	0.16503	0.868921	1
PN001121	5.19539	0.231596	0.648878	0.356917	0.721154	1
PN001122	11.4788	-0.201633	0.482088	-0.41825	0.675765	1
PN001124	25.7238	0.00219395	0.309882	0.00707996	0.994351	1
PN001125	19.2454	0.367831	0.420379	0.874998	0.381575	1
PN001126	14.6574	0.37035	0.45021	0.822616	0.410726	1
PN001127	2.7525	0.168912	1.02296	0.16512	0.86885	1
PN001128	20.2267	0.0727344	0.374197	0.194375	0.845882	1
PN001129	47.9187	0.0693971	0.260565	0.266333	0.789983	1
PN001131	10.3658	0.157033	0.506748	0.309884	0.756649	1
PN001133	27.4726	-0.0165727	0.29886	-0.0554532	0.955777	1
PN001134	13.5157	-0.130933	0.428388	-0.305641	0.759878	1
PN001135	13.1521	-0.125521	0.430136	-0.291816	0.770427	1
PN001136	60.8323	-0.09292	0.232156	-0.400248	0.688974	1
PN001137	0.99399	-0.0175206	1.45649	-0.0120294	0.990402	1
PN001138	8.97384	-0.00275389	0.921789	-0.00298755	0.997616	1
PN001139	0.50066	-0.0118425	2.30477	-0.00513827	0.9959	1
PN001140	5.74894	-0.0240368	0.727532	-0.0330389	0.973644	1
PN001141	1.64472	1.10298	2.50132	0.440961	0.659241	1
PN001142	11.3468	-0.10211	0.453757	-0.225032	0.821955	1
PN001144	17.4121	0.596536	2.48338	0.240211	0.810167	1
PN001145	5.28442	-0.836429	0.803985	-1.04035	0.298176	1
PN001146	15.6518	0.184121	0.403939	0.455815	0.648523	1
PN001147	5.62941	0.21658	0.625351	0.346333	0.729092	1
PN001148	24.085	0.151584	0.326733	0.463939	0.642691	1
PN001149	32.6889	0.0259966	0.276332	0.0940775	0.925048	1
PN001150	8.9757	0.134121	0.524201	0.255857	0.798061	1
PN001151	20.4945	-0.256601	0.723318	-0.354756	0.722772	1
PN001152	8.65082	0.19907	0.543151	0.366509	0.713985	1
PN001153	1.88568	0.182008	1.05721	0.172159	0.863313	1
PN001154	56.2659	-0.368101	0.416108	-0.88463	0.376356	1
PN001155	11.0808	0.255575	0.497811	0.513398	0.607673	1
PN001156	10.9911	0.290086	0.484346	0.598924	0.549224	1
PN001157	14.3262	0.229351	0.454948	0.504126	0.614173	1
PN001158	18.8272	0.337597	0.427853	0.78905	0.430083	1
PN001159	33.5099	0.0661241	0.272438	0.242713	0.808228	1
PN001163	1.37125	-3.24279	2.78514	-1.16432	0.244296	1
PN001164	25.4255	0.00111871	0.32251	0.00346876	0.997232	1
PN001165	7.64906	-0.0899214	0.585907	-0.153474	0.878025	1
PN001166	6.47054	-0.284856	3.51412	-0.0810605	0.935394	1
PN001167	44.2456	-0.0730667	0.24605	-0.296958	0.766498	1
PN001168	135.361	-0.290647	0.257943	-1.12679	0.259832	1
PN001169	5.98449	0.0602821	0.639627	0.0942458	0.924914	1
PN001170	74.6487	-0.241932	0.248833	-0.972268	0.330917	1
PN001172	0.0817761	0	4.40736	0	1	1
PN001175	5.89967	-0.189883	0.640438	-0.296489	0.766857	1
PN001176	5.54124	-0.10372	0.645814	-0.160604	0.872405	1
PN001177	7.68274	-0.0773285	0.572293	-0.13512	0.892517	1
PN001178	8.03187	0.04207	0.535574	0.0785513	0.93739	1
PN001179	5.31385	-0.525091	0.761387	-0.689651	0.490414	1
PN001180	14.0754	-0.575911	0.490192	-1.17487	0.240048	1
PN001181	5.63956	-0.188759	0.639387	-0.295218	0.767827	1
PN001182	4.17665	-0.437113	0.788396	-0.554433	0.579283	1
PN001184	0.582152	1.88493	2.50324	0.752996	0.451452	1
PN001185	16.4399	0.12205	0.379737	0.321406	0.747902	1
PN001186	11.0903	-0.588544	0.569082	-1.0342	0.301043	1
PN001187	20.2855	0.136791	0.355882	0.384372	0.700703	1
PN001188	4.14204	0.0883954	0.734065	0.120419	0.904151	1
PN001189	0.825697	0.398004	1.53513	0.259263	0.795432	1
PN001190	0.247918	0	4.40736	0	1	1
PN001191	11.1394	-0.0133187	0.504738	-0.0263873	0.978948	1
PN001192	1.07985	0.720384	1.4603	0.493311	0.621793	1
PN001194	7.44056	-0.410499	0.767781	-0.534656	0.592888	1
PN001195	1.73493	1.29879	1.60245	0.810504	0.417651	1
PN001196	54.0543	-0.463119	0.367921	-1.25875	0.208122	1
PN001197	26.4025	-0.152072	0.322753	-0.471172	0.637518	1
PN001200	6.6382	-0.172153	0.620696	-0.277355	0.781508	1
PN001201	9.34996	0.128186	0.504158	0.254257	0.799297	1
PN001202	28.6477	0.0960539	0.302853	0.317163	0.75112	1
PN001203	312.016	-0.0777838	0.122961	-0.632589	0.527002	1
PN001204	38.2022	-0.134194	0.264911	-0.506563	0.612461	1
PN001205	2.33604	-0.0224308	1.02799	-0.0218201	0.982591	1
PN001206	6.77641	-0.0879493	0.589808	-0.149115	0.881463	1
PN001207	8.12203	0.0411681	0.535036	0.0769446	0.938668	1
PN001209	13.038	-0.242486	0.486957	-0.497962	0.618511	1
PN001211	4.52164	0.268242	0.706551	0.379649	0.704206	1
PN001214	21.3556	-0.350407	0.428085	-0.818546	0.413046	1
PN001215	12.4006	0.0222228	0.435335	0.0510477	0.959288	1
PN001216	15.5474	-0.213993	0.436465	-0.490286	0.623932	1
PN001218	6.10619	0.0588383	0.675097	0.0871553	0.930548	1
PN001219	6.30502	0.0534478	0.611767	0.0873662	0.93038	1
PN001220	3.73522	-0.0148085	0.797743	-0.0185629	0.98519	1
PN001221	5.12569	-0.104869	0.652226	-0.160787	0.872261	1
PN001222	43.9928	0.186315	0.272789	0.682999	0.494607	1
PN001223	59.3924	0.106655	0.21903	0.486943	0.626299	1
PN001224	33.8535	0.0649276	0.271308	0.239313	0.810863	1
PN001225	7.75893	0.474009	0.995769	0.476023	0.634058	1
PN001226	42.0866	0.203761	0.289125	0.704751	0.480965	1
PN001227	379.028	-0.571657	0.381642	-1.49789	0.134163	1
PN001229	28.8263	0.00332735	0.386193	0.00861577	0.993126	1
PN001230	9.84434	-0.230372	0.58679	-0.392598	0.694617	1
PN001231	10.152	-0.227844	2.41084	-0.0945082	0.924705	1
PN001232	21.1666	-0.114198	0.360275	-0.316975	0.751262	1
PN001233	21.145	-0.0186042	0.362339	-0.0513448	0.959051	1
PN001234	28.7388	-0.0701984	0.330883	-0.212155	0.831986	1
PN001235	54.7115	-0.028906	0.271346	-0.106528	0.915163	1
PN001236	94.897	-0.0719218	0.230861	-0.311538	0.755392	1
PN001237	1.80211	-0.901083	2.09904	-0.429284	0.667717	1
PN001238	129.728	0.232395	0.324617	0.715905	0.47405	1
PN001240	45.4592	0.0348271	0.249725	0.139462	0.889085	1
PN001241	3.21985	-0.153819	0.814733	-0.188796	0.850252	1
PN001242	18.7201	0.0571706	0.394314	0.144988	0.884721	1
PN001243	0.335155	-0.979505	3.39136	-0.288824	0.772716	1
PN001245	21.1916	0.192778	0.46317	0.416215	0.677253	1
PN001246	17.0441	-0.0170609	0.371788	-0.0458888	0.963399	1
PN001247	16.0173	0.278823	0.542824	0.513652	0.607495	1
PN001248	42.2835	0.017532	0.276131	0.0634919	0.949375	1
PN001249	20.2805	0.0282821	0.347778	0.0813222	0.935186	1
PN001250	7.85273	0.0396938	0.527642	0.0752286	0.940033	1
PN001251	0.328948	-1.85463	3.4036	-0.544902	0.585821	1
PN001252	10.4866	0.263629	0.621905	0.423906	0.671635	1
PN001254	19.066	-0.567984	0.525819	-1.08019	0.280057	1
PN001255	4.77193	-0.852444	0.817145	-1.0432	0.296857	1
PN001256	5.77128	-0.460989	0.746352	-0.617656	0.536802	1
PN001257	16.5194	0.120162	0.387158	0.310369	0.75628	1
PN001258	24.7296	0.0894644	0.376347	0.237718	0.8121	1
PN001259	10.0455	0.61685	0.762698	0.808774	0.418645	1
PN001260	8.14553	0.641792	0.806346	0.795927	0.426075	1
PN001261	118.607	0.227714	0.241502	0.942907	0.345729	1
PN001262	11.2144	-0.0137255	0.49833	-0.027543	0.978027	1
PN001263	4.40263	0.090727	0.741251	0.122397	0.902584	1
PN001264	34.9649	0.0620871	0.267544	0.232063	0.816489	1
PN001265	5.45106	0.0619778	0.650869	0.0952231	0.924138	1
PN001266	9.24993	0.265171	0.505782	0.524279	0.600084	1
PN001267	13.8111	-0.0522744	0.424688	-0.123089	0.902037	1
PN001268	38.1914	0.00785428	0.270203	0.0290681	0.97681	1
PN001269	12.3448	0.0569451	0.439686	0.129513	0.896952	1
PN001270	21.9762	-0.0632039	0.342837	-0.184355	0.853735	1
PN001271	119.634	-0.56014	0.398556	-1.40542	0.159895	1
PN001272	32.4416	-0.510862	0.47146	-1.08357	0.278554	1
PN001273	6.9279	0.0524954	0.582674	0.0900939	0.928213	1
PN001274	17.0122	-0.0143001	0.381264	-0.0375071	0.970081	1
PN001275	6.76479	0.333134	0.656265	0.507621	0.611719	1
PN001276	96.5375	0.0352959	0.180247	0.19582	0.844751	1
PN001277	10.215	-0.171714	0.492409	-0.348723	0.727297	1
PN001278	18.1634	-0.447729	0.43555	-1.02796	0.303967	1
PN001279	124.166	0.13076	0.183175	0.713851	0.475319	1
PN001280	5.96497	-0.177545	0.620404	-0.286177	0.774743	1
PN001281	19.8723	0.183991	0.363728	0.505848	0.612963	1
PN001282	6.24915	-0.60467	1.37344	-0.440259	0.65975	1
PN001283	0.915047	0	3.05173	0	1	1
PN001284	48.3158	-0.0923323	0.389318	-0.237164	0.81253	1
PN001285	16.0429	0.150063	0.379579	0.39534	0.692592	1
PN001286	12.8267	0.0561463	0.427655	0.131289	0.895547	1
PN001287	4.89841	-0.01942	0.709471	-0.0273725	0.978163	1
PN001288	60.2643	-0.194002	0.254512	-0.762252	0.445909	1
PN001289	13.5006	-0.39907	0.451381	-0.884109	0.376637	1
PN001290	16.7727	-0.370816	0.422456	-0.877764	0.380072	1
PN001291	95.4327	0.274392	0.276636	0.99189	0.321251	1
PN001292	1.48074	-0.277992	1.16297	-0.239035	0.811078	1
PN001293	4.69516	0.167787	0.725852	0.231159	0.817191	1
PN001295	0.163336	0.944037	4.40736	0.214196	0.830394	1
PN001296	1.15948	-0.0174953	1.43311	-0.0122079	0.99026	1
PN001298	2.48852	-0.221108	1.00161	-0.220752	0.825285	1
PN001299	8.60679	-0.247849	0.523765	-0.473206	0.636066	1
PN001300	9.19445	0.226267	0.500701	0.451901	0.65134	1
PN001302	11.6511	-0.454438	0.545621	-0.832881	0.404912	1
PN001303	11.5032	-0.0990834	0.461969	-0.214481	0.830172	1
PN001304	14.5932	-0.051634	0.409086	-0.126218	0.899559	1
PN001305	9.26408	-0.01497	0.497796	-0.0300726	0.976009	1
PN001306	12.4817	0.0586149	0.439571	0.133346	0.89392	1
PN001307	74.7986	-0.0509615	0.200789	-0.253806	0.799646	1
PN001308	48.3248	0.275628	0.301316	0.914747	0.360324	1
PN001309	0.657007	-1.89497	2.17559	-0.871014	0.383747	1
PN001310	25.2476	-0.158831	0.340959	-0.465837	0.641333	1
PN001312	21.2738	0.304626	0.506023	0.601999	0.547175	1
PN001313	214.262	0.0269901	0.158133	0.17068	0.864475	1
PN001314	159.272	-0.049	0.160498	-0.305301	0.760137	1
PN001315	1.40213	1.56626	1.44182	1.0863	0.277344	1
PN001316	90.9251	-0.137791	0.182427	-0.75532	0.450057	1
PN001317	15.2847	-0.14591	0.418615	-0.348554	0.727424	1
PN001318	11.5574	-0.0620205	0.482264	-0.128603	0.897672	1
PN001319	0.24022	-0.0177126	4.40736	-0.00401887	0.996793	1
PN001320	16.0208	0.229024	0.395565	0.57898	0.562602	1
PN001321	0.256274	-0.9795	4.40736	-0.222242	0.824125	1
PN001323	94.685	-0.168799	0.192847	-0.875299	0.381411	1
PN001326	23.1003	-0.151368	0.346401	-0.436972	0.662131	1
PN001329	31.3607	0.0286101	0.285652	0.100157	0.920219	1
PN001331	1.57328	-0.276003	1.19017	-0.231903	0.816614	1
PN001333	0.582725	-0.979513	3.15146	-0.310813	0.755943	1
PN001334	18.5901	-0.373144	0.45824	-0.814299	0.415474	1
PN001335	0.582193	-0.979509	2.88289	-0.339766	0.734033	1
PN001336	22.3939	-0.294256	0.361071	-0.814953	0.415099	1
PN001337	90.7926	0.156343	0.313246	0.499107	0.617704	1
PN001338	50.1802	0.11012	0.245126	0.449237	0.653261	1
PN001339	6.71324	-0.0920063	0.590072	-0.155924	0.876093	1
PN001340	4.7888	-0.11146	0.740477	-0.150525	0.88035	1
PN001341	754.856	0.197996	0.265797	0.744915	0.456323	1
PN001342	128.407	0.132033	0.191907	0.688008	0.491448	1
PN001343	9.90891	0.0312683	0.479804	0.0651688	0.94804	1
PN001344	20.4127	-0.244723	0.366403	-0.667906	0.504194	1
PN001345	44.998	0.365134	0.373139	0.978547	0.327804	1
PN001346	0.32639	1.46321	3.31058	0.441982	0.658502	1
PN001347	40.1241	-0.204137	0.352253	-0.579518	0.56224	1
PN001348	7.14942	-0.39641	0.642176	-0.617292	0.537042	1
PN001349	23.8921	0.0195839	0.351614	0.0556972	0.955583	1
PN001350	11.2852	0.0616521	0.464718	0.132666	0.894458	1
PN001351	23.2803	-0.0622258	0.394953	-0.157553	0.874809	1
PN001352	158.904	0.112989	0.269191	0.419735	0.674679	1
PN001353	36.0191	-0.482825	0.380888	-1.26763	0.20493	1
PN001354	3.81589	0.204156	0.774948	0.263444	0.792208	1
PN001355	23.7437	0	1.70119	0	1	1
PN001356	62.0977	0.109036	0.225215	0.484142	0.628285	1
PN001358	36.7431	0.108882	0.283982	0.383411	0.701415	1
PN001360	0.827	-0.0177182	2.03471	-0.00870797	0.993052	1
PN001362	15.8426	-0.0501159	0.396873	-0.126277	0.899513	1
PN001363	10.416	0.116939	0.480813	0.243211	0.807842	1
PN001364	18.543	-0.0700891	0.369906	-0.189478	0.849718	1
PN001365	33.6793	0.0671534	0.290426	0.231224	0.817141	1
PN001367	3.61446	0.208535	0.773926	0.269451	0.787583	1
PN001368	13.8305	-0.162842	0.451716	-0.360496	0.718476	1
PN001369	0.769941	-0.952709	2.95922	-0.321946	0.747493	1
PN001371	4.07555	-0.2818	0.782081	-0.36032	0.718608	1
PN001372	186.023	0.417319	0.742229	0.562251	0.573945	1
PN001373	18.349	0.434907	0.892052	0.487535	0.625879	1
PN001374	53.4233	0.485833	0.778747	0.623865	0.532716	1
PN001375	10.7422	0.332764	0.506731	0.656688	0.511382	1
PN001376	232.625	-0.258663	0.210465	-1.22901	0.219069	1
PN001378	15.284	-0.331934	0.422166	-0.786263	0.431713	1
PN001379	37.3097	-1.30683	0.705054	-1.85352	0.0638076	1
PN001380	2.60879	-0.00864306	1.00725	-0.00858088	0.993154	1
PN001381	0.166142	0	4.40736	0	1	1
PN001382	7.51851	0.430471	0.900329	0.478126	0.63256	1
PN001383	4.97052	-0.116163	0.688444	-0.168733	0.866006	1
PN001384	2.36638	-0.178314	1.15091	-0.154933	0.876874	1
PN001385	74.9499	0.0459712	0.198115	0.232043	0.816505	1
PN001387	2.30792	-0.505377	1.13347	-0.445865	0.655695	1
PN001388	73.0902	-0.00310185	0.195149	-0.0158947	0.987318	1
PN001389	0.581482	0	3.53437	0	1	1
PN001390	1.95784	-0.00677892	1.3718	-0.00494161	0.996057	1
PN001391	4.62357	-0.0162806	0.685533	-0.0237489	0.981053	1
PN001392	14.7017	0.14287	0.529555	0.269792	0.78732	1
PN001393	27.1432	0.251983	0.40397	0.623766	0.532781	1
PN001394	0.166142	0	4.40736	0	1	1
PN001395	6.14325	0.053817	0.634938	0.0847593	0.932453	1
PN001397	51.2159	0.125063	0.231365	0.540542	0.588823	1
PN001398	8.89433	0.0392554	0.552485	0.0710523	0.943356	1
PN001399	133.142	-0.0849418	0.240449	-0.353264	0.723891	1
PN001400	8.56668	0.0384073	0.539107	0.0712426	0.943205	1
PN001401	9.50017	0.214936	0.489377	0.439203	0.660515	1
PN001403	18.5904	0.00950414	0.361555	0.0262869	0.979029	1
PN001404	0.918594	-0.433288	1.61693	-0.26797	0.788723	1
PN001405	65.6834	0.00248195	0.226699	0.0109482	0.991265	1
PN001406	20.5863	0.179377	0.345212	0.519613	0.603333	1
PN001407	12.003	0.166917	0.496007	0.336522	0.736477	1
PN001408	2.32122	-0.692494	1.06381	-0.650955	0.515075	1
PN001409	9.62422	0.0334828	0.550601	0.0608114	0.951509	1
PN001411	0.656934	-0.0195255	1.92378	-0.0101495	0.991902	1
PN001412	2.89985	-0.0175849	0.877605	-0.0200374	0.984014	1
PN001413	1.57999	-0.607971	1.3771	-0.441487	0.65886	1
PN001414	8.68382	0.19841	0.511606	0.387817	0.698152	1
PN001415	15.2051	-0.505818	0.51431	-0.983489	0.325367	1
PN001416	21.158	0.134135	0.335847	0.399393	0.689604	1
PN001417	9.69851	-0.0591181	0.718899	-0.0822342	0.93446	1
PN001418	11.4725	-0.0203661	0.494112	-0.0412175	0.967123	1
PN001419	11.475	0.0258253	0.453645	0.0569285	0.954602	1
PN001420	18.5821	0.0349439	0.368739	0.0947657	0.924501	1
PN001421	62.2034	-0.150525	0.3179	-0.473498	0.635858	1
PN001422	30.5327	0.129846	0.312386	0.415658	0.67766	1
PN001423	17.5864	0.188208	0.376879	0.499387	0.617507	1
PN001424	22.3078	-0.0818367	0.354842	-0.230629	0.817603	1
PN001425	28.1792	0.0156328	0.298302	0.0524061	0.958205	1
PN001426	1.82211	-2.218	1.65098	-1.34345	0.179127	1
PN001427	73.4662	0.143235	0.212578	0.673798	0.500439	1
PN001428	7.74336	0.308959	0.547378	0.564434	0.572458	1
PN001429	34.4887	0.0967679	0.443214	0.218332	0.82717	1
PN001430	4.38359	0.282807	0.705206	0.401028	0.688399	1
PN001431	79.8125	-0.403399	0.60512	-0.666644	0.505	1
PN001432	20.2932	0.0507284	0.348187	0.145693	0.884164	1
PN001433	79.2239	0	1.68502	0	1	1
PN001437	5.59513	0.221567	0.643342	0.344399	0.730546	1
PN001438	9.43343	-0.49018	0.588903	-0.832361	0.405205	1
PN001439	78.8427	0.0245414	0.196911	0.124632	0.900815	1
PN001440	11.6688	0.100516	0.458405	0.219272	0.826438	1
PN001441	0.836794	-1.92918	1.88691	-1.0224	0.306592	1
PN001442	93.3812	-0.196431	0.273882	-0.71721	0.473245	1
PN001443	79.2412	-0.286573	0.266689	-1.07456	0.282573	1
PN001444	0.826202	1.46317	1.75547	0.83349	0.404569	1
PN001445	40.8521	0.219776	0.269765	0.814694	0.415247	1
PN001446	2.48824	-0.0149631	0.985977	-0.0151759	0.987892	1
PN001447	25.4138	0.0757305	0.328993	0.230189	0.817945	1
PN001448	6.73515	0.130864	0.579908	0.225664	0.821463	1
PN001449	1.08312	0	2.88567	0	1	1
PN001450	49.2747	0.0947945	0.234788	0.403745	0.6864	1
PN001451	16.2578	0.014408	0.412992	0.0348867	0.97217	1
PN001452	18.3634	0.110696	0.379181	0.291935	0.770336	1
PN001453	30.1581	-0.222112	0.317913	-0.698657	0.484767	1
PN001454	77.049	-0.248392	0.258147	-0.962211	0.335944	1
PN001455	11.5905	0.277729	0.484042	0.57377	0.566124	1
PN001457	39.4131	-0.514851	0.449068	-1.14649	0.251593	1
PN001458	1.2399	0.718252	1.38464	0.518727	0.603951	1
PN001459	0.408009	-1.49895	2.63582	-0.568683	0.569571	1
PN001460	0.739365	-1.90564	1.84913	-1.03056	0.302747	1
PN001461	9.50424	-0.279955	0.539107	-0.519294	0.603556	1
PN001462	4.05807	-0.0156581	0.757586	-0.0206684	0.98351	1
PN001463	20.8322	0.0283842	0.33868	0.0838083	0.933209	1
PN001464	0.838068	-1.92108	1.81154	-1.06047	0.28893	1
PN001465	0.334218	0	4.23353	0	1	1
PN001466	66.1665	0.293969	0.319481	0.920146	0.357496	1
PN001467	194.504	0.22717	0.247746	0.916949	0.35917	1
PN001468	5.62682	0.144822	0.62569	0.23146	0.816957	1
PN001470	11.5566	0.172657	0.456608	0.378129	0.705335	1
PN001471	6.10168	0.196389	0.598174	0.328314	0.742674	1
PN001472	20.5437	0.199039	0.362517	0.549048	0.582972	1
PN001473	9.56908	0.166409	0.491563	0.33853	0.734964	1
PN001474	0.910261	-0.599612	1.70782	-0.351098	0.725515	1
PN001475	13.9307	-1.76315	0.871205	-2.02381	0.0429899	1
PN001476	16.5986	-1.86855	0.993833	-1.88014	0.060089	1
PN001477	18.4309	0.223674	0.366724	0.609924	0.541912	1
PN001478	130.737	-0.0414885	0.167144	-0.248219	0.803965	1
PN001479	95.486	0.101833	0.191052	0.533012	0.594025	1
PN001480	2.24765	-0.913107	1.19054	-0.766969	0.4431	1
PN001481	2.09237	-0.707102	1.13293	-0.624136	0.532539	1
PN001482	0.167789	-1.89999	4.36586	-0.435191	0.663424	1
PN001483	14.4232	-0.346863	0.452273	-0.766934	0.443121	1
PN001484	9.10775	0.220308	0.590927	0.372818	0.709284	1
PN001487	16.9661	0.192589	0.384214	0.501255	0.616191	1
PN001488	397.121	0.0338373	0.128736	0.262843	0.792672	1
PN001489	1.97311	0.214448	1.07283	0.199889	0.841567	1
PN001490	0.908689	0.575024	1.61174	0.356773	0.721261	1
PN001491	5.60849	-0.0134358	0.681078	-0.0197273	0.984261	1
PN001492	95.4686	-0.117592	0.190221	-0.618184	0.536454	1
PN001493	0.821455	-1.89848	1.84718	-1.02777	0.304057	1
PN001494	6.85163	0.116201	0.583347	0.199197	0.842109	1
PN001495	1.90248	-0.236423	1.12475	-0.2102	0.833511	1
PN001496	0.327799	0.884998	3.40472	0.259933	0.794916	1
PN001497	15.0302	0.0419366	0.452335	0.0927113	0.926133	1
PN001498	2.12574	0.45567	1.15165	0.395667	0.692351	1
PN001499	0.575106	-0.000397465	2.05694	-0.000193231	0.999846	1
PN001502	97.2073	-0.103123	0.194702	-0.529647	0.596357	1
PN001503	48.4551	-0.602559	0.392229	-1.53624	0.124479	1
PN001505	4.81651	-0.830975	0.8887	-0.935045	0.349765	1
PN001507	20.5551	0.0501763	0.358197	0.14008	0.888597	1
PN001510	21.5214	0.295804	0.380757	0.776885	0.437227	1
PN001511	4.22328	0.0991952	0.749913	0.132276	0.894766	1
PN001512	37.4946	0.0707235	0.267136	0.264747	0.791204	1
PN001513	58.2911	0.0664683	0.288544	0.230358	0.817814	1
PN001514	5.32562	0.0704006	0.686624	0.102531	0.918335	1
PN001515	27.0475	-0.469348	0.569069	-0.824764	0.409506	1
PN001516	12.6256	0.322238	0.44752	0.720051	0.471493	1
PN001517	7.35527	0.332644	0.558827	0.595254	0.551674	1
PN001518	9.05277	0.35912	0.529211	0.678594	0.497395	1
PN001519	47.6495	0.347583	0.35738	0.972586	0.330759	1
PN001520	23.6657	-0.212446	0.345137	-0.61554	0.538198	1
PN001522	0.649779	1.32073	1.98694	0.664704	0.50624	1
PN001523	0.822041	0.397336	1.858	0.213852	0.830663	1
PN001524	18.1599	0.312757	0.398627	0.784586	0.432697	1
PN001525	293.439	0.206686	0.287463	0.719	0.472141	1
PN001526	11.5495	0.066933	0.460929	0.145213	0.884542	1
PN001527	5.60729	-0.0963765	0.653513	-0.147474	0.882758	1
PN001528	1.40458	0.716703	1.31054	0.546878	0.584463	1
PN001529	11.1621	-0.30248	0.517579	-0.584413	0.558942	1
PN001530	2.90274	0.149956	0.881638	0.170088	0.864941	1
PN001531	4.63089	0.0831312	0.699717	0.118807	0.905428	1
PN001532	15.6218	-0.10971	0.414127	-0.264918	0.791072	1
PN001533	15.5238	-0.250253	0.416638	-0.60065	0.548073	1
PN001534	10.4689	-0.0695545	0.492433	-0.141247	0.887675	1
PN001535	7.85661	0.0401507	0.526729	0.0762265	0.939239	1
PN001536	11.108	0.209215	0.81336	0.257223	0.797007	1
PN001537	18.8443	0.217718	0.409488	0.531683	0.594946	1
PN001538	1.08051	1.46317	1.73594	0.842869	0.399302	1
PN001539	0.565683	2.19821	2.36805	0.928279	0.353263	1
PN001543	1.15815	-0.333165	1.32808	-0.250863	0.80192	1
PN001544	7.2685	0.104699	0.549343	0.19059	0.848847	1
PN001545	42.5799	0.127504	0.491977	0.259166	0.795507	1
PN001547	5.88021	0.125991	0.612131	0.205824	0.836928	1
PN001548	12.0684	0.165635	0.439707	0.376695	0.7064	1
PN001550	8.2626	-0.612164	0.634555	-0.964714	0.334688	1
PN001551	68.6563	-0.722755	0.568281	-1.27183	0.203435	1
PN001553	37.7067	-0.018639	0.26307	-0.0708519	0.943516	1
PN001555	1.50569	-1.35054	1.46807	-0.919943	0.357603	1
PN001556	46.4204	0.0113939	0.24304	0.0468808	0.962608	1
PN001557	88.4227	0.258239	0.327749	0.787916	0.430746	1
PN001558	1.37433	-0.307316	2.26771	-0.135518	0.892202	1
PN001560	3.54135	0.104969	0.79269	0.132421	0.894651	1
PN001562	2.7516	0	2.11794	0	1	1
PN001563	8.24065	0	1.76299	0	1	1
PN001564	34.1162	0.0101889	0.276394	0.0368636	0.970594	1
PN001565	4.07842	-1.24037	0.881774	-1.40667	0.159524	1
PN001566	4.66321	0.18328	0.767199	0.238895	0.811187	1
PN001567	2.48754	-0.0158661	0.978927	-0.0162076	0.987069	1
PN001568	8.53741	-0.0740529	0.522947	-0.141607	0.88739	1
PN001569	2.96045	0.125086	0.849417	0.147261	0.882926	1
PN001570	11.5135	0.0658143	0.514276	0.127975	0.898169	1
PN001571	5.8936	-0.0166106	0.640634	-0.0259284	0.979314	1
PN001572	93.066	-0.310373	0.257827	-1.2038	0.228666	1
PN001573	3.88465	-0.0144129	0.829301	-0.0173796	0.986134	1
PN001574	17.8227	0.136794	0.376089	0.363729	0.71606	1
PN001575	91.0385	-0.116321	0.201765	-0.576519	0.564265	1
PN001576	232.925	0.0530983	0.129598	0.409714	0.682016	1
PN001579	6.72055	0.404196	0.677989	0.596168	0.551063	1
PN001580	26.3137	0.0890651	0.321864	0.276716	0.781998	1
PN001581	5.5202	0.235683	0.654545	0.360071	0.718794	1
PN001582	7.99266	0.0977604	0.547707	0.17849	0.858338	1
PN001583	21.0583	0.19498	0.343332	0.567906	0.570099	1
PN001584	2.78888	0.143668	0.957761	0.150004	0.880762	1
PN001585	232.811	0.107811	0.15722	0.685734	0.492881	1
PN001586	4.08913	0	1.91439	0	1	1
PN001588	18.1732	0.0588844	0.916911	0.0642204	0.948795	1
PN001589	8.17756	0.0410867	0.527048	0.0779562	0.937863	1
PN001590	2.15078	-0.209329	1.06831	-0.195944	0.844654	1
PN001593	9.91457	-0.0659263	0.526985	-0.125101	0.900444	1
PN001594	8.33138	0.294374	0.51894	0.56726	0.570537	1
PN001595	11.2444	-0.846376	0.655307	-1.29157	0.196505	1
PN001597	109.324	-0.1234	0.191311	-0.645025	0.518911	1
PN001598	6.85584	0.121766	0.576433	0.21124	0.8327	1
PN001600	11.5317	0.0254863	0.491978	0.0518037	0.958685	1
PN001603	22.1856	-0.0174396	0.329784	-0.0528818	0.957826	1
PN001604	3.44438	0.438189	0.879744	0.498087	0.618422	1
PN001605	0.249853	0	4.40736	0	1	1
PN001606	42.7058	-0.123078	0.261135	-0.471321	0.637412	1
PN001607	5.94661	0.209467	0.617356	0.339297	0.734386	1
PN001608	59.5195	0.258939	0.255625	1.01297	0.311076	1
PN001609	31.562	-0.476691	0.583924	-0.816358	0.414295	1
PN001610	5.1353	-1.03472	0.922211	-1.122	0.261864	1
PN001611	2.49899	-0.0214234	0.981414	-0.0218291	0.982584	1
PN001613	1.74897	0	2.44219	0	1	1
PN001615	35.8971	0.425696	0.468464	0.908707	0.363505	1
PN001617	8.66146	0.047518	0.849422	0.0559416	0.955388	1
PN001618	71.0188	0.0937172	0.202426	0.46297	0.643386	1
PN001619	0.328996	-0.0177158	3.45021	-0.0051347	0.995903	1
PN001620	15.5274	-0.4416	0.498723	-0.885462	0.375907	1
PN001621	0.415341	0	3.94838	0	1	1
PN001622	22.4605	-0.0825902	0.329829	-0.250403	0.802276	1
PN001623	6.45704	-0.160496	0.593796	-0.270288	0.786939	1
PN001624	72.4221	0.241542	0.250609	0.963821	0.335136	1
PN001625	45.1345	0.0754676	0.238393	0.316568	0.751571	1
PN001626	1.15939	-0.603163	1.59268	-0.378709	0.704904	1
PN001627	3.83636	-1.87467	1.74722	-1.07295	0.283295	1
PN001629	50.8307	-0.0653152	0.234344	-0.278715	0.780463	1
PN001630	0.495876	0.883166	2.34114	0.377239	0.705996	1
PN001631	4.30174	-0.0157999	0.722065	-0.0218815	0.982542	1
PN001632	70.4182	-0.298084	0.299871	-0.994039	0.320204	1
PN001634	5.96581	0.206702	0.836653	0.247059	0.804863	1
PN001635	42.3611	-0.0302353	0.253192	-0.119417	0.904945	1
PN001636	0.0817761	0	4.40736	0	1	1
PN001639	35.8417	-0.158127	0.278904	-0.566958	0.570743	1
PN001640	0.413389	1.84583	2.70285	0.682919	0.494658	1
PN001641	0.662538	-1.91433	1.96859	-0.972437	0.330833	1
PN001642	0.0837115	0	4.40736	0	1	1
PN001644	0.972555	-0.00486285	1.58337	-0.00307121	0.99755	1
PN001646	16.2452	0.0674302	0.382675	0.176208	0.860131	1
PN001647	53.2728	-0.0553248	0.248713	-0.222445	0.823968	1
PN001648	23.9401	0.0968648	0.333004	0.290882	0.771142	1
PN001649	2.06777	-0.605718	1.25756	-0.48166	0.630048	1
PN001650	13.9495	-0.0543922	0.42584	-0.127729	0.898363	1
PN001651	9.60673	0.12514	0.494891	0.252864	0.800374	1
PN001652	5.64161	-0.0166407	0.651966	-0.0255239	0.979637	1
PN001653	0.162183	0.944037	4.40736	0.214196	0.830394	1
PN001654	75.2546	0.10139	0.265427	0.381986	0.702471	1
PN001655	2.47359	-0.0178634	0.923165	-0.0193501	0.984562	1
PN001656	0.251473	0	4.40736	0	1	1
PN001657	1.49979	2.4687	1.76291	1.40035	0.161407	1
PN001658	7.74416	0	1.7644	0	1	1
PN001660	0.166142	0	4.40736	0	1	1
PN001661	10.2202	0.307918	0.486032	0.633534	0.526385	1
PN001662	5.01712	0.470601	0.696005	0.676147	0.498948	1
PN001663	2.32868	-0.505004	1.08195	-0.466752	0.640678	1
PN001664	4.44644	0.266145	0.715415	0.372015	0.709881	1
PN001665	1.41132	-0.0150821	1.26065	-0.0119637	0.990455	1
PN001667	70.0262	0.0246825	0.202996	0.121591	0.903223	1
PN001669	3.97222	-0.0175621	0.748329	-0.0234684	0.981277	1
PN001670	17.8586	-0.0163016	0.378552	-0.043063	0.965651	1
PN001671	15.5602	-0.047812	0.389202	-0.122846	0.902229	1
PN001672	4.05939	-0.130415	0.745366	-0.174968	0.861105	1
PN001673	34.6863	0.24798	0.312383	0.793834	0.427292	1
PN001674	39.9845	0.193956	0.295913	0.655451	0.512177	1
PN001675	18.2258	-0.638511	0.499846	-1.27742	0.201456	1
PN001676	0.0803671	0.944047	4.40736	0.214198	0.830393	1
PN001677	0.573496	-1.49873	2.05225	-0.730287	0.465215	1
PN001680	4.94508	-0.106068	0.691474	-0.153394	0.878087	1
PN001681	11.3846	0.0256751	0.468219	0.0548356	0.956269	1
PN001683	2.97412	0.569893	1.01162	0.563349	0.573197	1
PN001684	6.80138	-0.0895726	0.60128	-0.14897	0.881577	1
PN001685	19.4744	-0.264102	0.40251	-0.656138	0.511735	1
PN001686	20.0888	-0.0935011	0.364949	-0.256203	0.797794	1
PN001687	0.249853	0	4.40736	0	1	1
PN001688	116.245	0.0795042	0.170938	0.465105	0.641857	1
PN001689	0.975266	-1.46108	2.26702	-0.644494	0.519255	1
PN001690	0.653409	0.875296	2.09962	0.416884	0.676763	1
PN001692	2.06369	0.569636	1.07081	0.531969	0.594748	1
PN001695	6.87053	0.11896	0.574254	0.207156	0.835888	1
PN001696	0.0837115	0	4.40736	0	1	1
PN001706	0.0817761	0	4.40736	0	1	1
PN002303	0.165488	0	4.40736	0	1	1
PN004457	0.165488	0	4.40736	0	1	1
PN004515	10.3184	0.272022	0.487994	0.557429	0.577235	1
PN004516	22.8355	-0.105117	0.34603	-0.303781	0.761295	1
PN004517	10.3395	-0.333058	0.535047	-0.622484	0.533624	1
PN004518	38.2368	-0.230149	0.373423	-0.616323	0.537682	1
PN004519	1.7537	-0.350023	1.25093	-0.27981	0.779623	1
PN004520	34.6268	-0.466062	0.38684	-1.20479	0.228284	1
PN004522	6.90165	0.351685	0.602691	0.583525	0.55954	1
PN004523	6.18662	0.194761	0.598631	0.325345	0.74492	1
PN004524	1.98182	0.219539	1.10594	0.19851	0.842646	1
PN004525	209.769	0.157922	0.169935	0.929312	0.352727	1
PN004527	149.477	-0.16556	0.182418	-0.907588	0.364096	1
PN004528	15.6121	0.20691	0.382065	0.541556	0.588125	1
PN004529	17.4925	-0.503163	0.452089	-1.11297	0.26572	1
PN004530	1.80839	0.47637	1.10006	0.433038	0.664987	1
PN004533	8.24621	0.0966425	0.533287	0.181221	0.856194	1
PN004534	3.71385	0.331774	0.755073	0.439394	0.660376	1
PN004535	45.7466	0.499683	0.497921	1.00354	0.315601	1
PN004536	0.819356	1.32236	1.87006	0.707125	0.479489	1
PN004537	43.0052	0.0803082	0.250994	0.319961	0.748998	1
PN004538	6.03983	-1.10487	0.811974	-1.36072	0.173602	1
PN004539	38.131	-0.152283	0.48011	-0.317183	0.751105	1
PN004540	28.9823	-0.439774	0.397072	-1.10754	0.26806	1
PN004541	1.24604	-0.278975	1.37442	-0.202976	0.839153	1
PN004542	11.9996	0.301931	0.491094	0.614812	0.538679	1
PN004543	93.9714	0.286302	0.333417	0.858689	0.390512	1
PN004544	116.724	-0.21477	0.28202	-0.761541	0.446334	1
PN004545	6.46823	0.675382	1.02299	0.660207	0.509121	1
PN004547	16.8497	-0.106002	0.425492	-0.249127	0.803263	1
PN004548	27.3718	-0.0531849	0.316868	-0.167845	0.866705	1
PN004551	1.73489	0.662527	1.1659	0.568252	0.569864	1
PN004552	0.165488	0	4.40736	0	1	1
PN004553	5.38125	0.0707047	0.651147	0.108585	0.913532	1
PN004554	5.63933	-0.198076	0.648872	-0.305263	0.760166	1
PN004555	18.6359	0.107456	0.375433	0.286218	0.774711	1
PN004556	38.082	-0.312687	0.356012	-0.878304	0.379779	1
PN004557	70.862	0.0493842	0.196037	0.251912	0.801109	1
PN004558	121.352	-0.488985	0.341612	-1.4314	0.152315	1
PN004559	2.45371	-0.204024	1.15282	-0.176978	0.859525	1
PN004561	0.503917	-0.0294498	2.30433	-0.0127802	0.989803	1
PN004562	17.4068	-0.0199391	0.381808	-0.0522228	0.958351	1
PN004563	17.2974	0.114868	0.367079	0.312926	0.754337	1
PN004564	3.9025	-0.258748	0.773626	-0.334462	0.738031	1
PN004565	27.7902	0.0676332	0.337241	0.200549	0.841051	1
PN004566	13.8492	-0.0182104	0.41714	-0.0436554	0.965179	1
PN004567	24.037	0.169552	0.316963	0.534925	0.592702	1
PN004569	0.249853	0	4.40736	0	1	1
PN004570	89.5889	0.107467	0.210058	0.511609	0.608925	1
PN004571	58.0448	-0.173818	0.264153	-0.658019	0.510526	1
PN004572	34.0976	-0.60713	0.451824	-1.34373	0.179035	1
PN004573	2.07995	0	2.30369	0	1	1
PN004574	7.15732	-0.0127004	0.600253	-0.0211583	0.983119	1
PN004575	4.38226	-0.0153264	0.765949	-0.0200097	0.984036	1
PN004576	5.60423	0.145161	0.637318	0.227768	0.819827	1
PN004579	6.74916	0.248657	0.60275	0.412538	0.679945	1
PN004580	7.74491	0.103813	0.559051	0.185695	0.852684	1
PN004582	40.6392	0.0611531	0.301423	0.202881	0.839228	1
PN004583	22.7288	-0.127293	0.344016	-0.370021	0.711367	1
PN004584	1106.09	-0.495744	0.381803	-1.29843	0.19414	1
PN004585	6.63184	0.183492	0.658138	0.278804	0.780395	1
PN004586	5.37634	0.217859	0.668866	0.325714	0.744641	1
PN004587	67.1819	0.120208	0.208261	0.577198	0.563806	1
PN004588	52.6801	0.097558	0.238796	0.408541	0.682876	1
PN004589	13.0563	-0.0524894	0.429391	-0.122242	0.902708	1
PN004590	11.3971	0.0247448	0.455946	0.0542713	0.956719	1
PN004591	1.58203	-0.755153	1.31065	-0.576167	0.564502	1
PN004592	1.74764	-1.02194	1.26072	-0.810604	0.417593	1
PN004593	1.31739	0.301795	1.31366	0.229736	0.818297	1
PN004594	0.249853	0	4.40736	0	1	1
PN004595	78.0471	0.139997	0.20771	0.674001	0.50031	1
PN004597	56.4313	0.143046	0.231916	0.6168	0.537367	1
PN004601	6.16575	-0.0901116	0.730606	-0.123338	0.901839	1
PN004602	0.581861	0.882413	2.1325	0.413794	0.679025	1
PN004603	37.8048	-0.00854181	0.333824	-0.0255878	0.979586	1
PN004604	31.7386	-0.0332588	0.284336	-0.11697	0.906884	1
PN004605	24.7942	0.0376696	0.323161	0.116566	0.907204	1
PN004606	13.2592	-0.0507289	0.436149	-0.116311	0.907406	1
PN004607	37.4602	-0.0301936	0.264538	-0.114137	0.909129	1
PN004608	29.3726	0.0635037	0.308857	0.205609	0.837096	1
PN004609	47.798	-0.333905	0.318888	-1.04709	0.295056	1
PN004610	5.20849	-0.10933	0.663269	-0.164835	0.869074	1
PN004611	30.8867	-0.237267	0.36112	-0.657032	0.511161	1
PN004612	13.7462	-0.480975	0.489679	-0.982227	0.325988	1
PN004616	0.491226	-0.0177159	2.66218	-0.00665464	0.99469	1
PN004617	1.39323	-0.743961	1.38044	-0.538932	0.589934	1
PN004618	24.1672	0.205342	0.328185	0.625691	0.531518	1
PN004619	1.13859	0.00937151	2.19986	0.00426004	0.996601	1
PN004620	32.8324	0.246433	0.30604	0.805232	0.420686	1
PN004623	11.4363	0.103846	0.486093	0.213633	0.830833	1
PN004624	0.0817761	0	4.40736	0	1	1
PN004625	1.24464	-0.0121513	1.68736	-0.00720133	0.994254	1
PN004626	194.433	-0.342222	0.266557	-1.28386	0.19919	1
PN004627	2.7474	-0.344469	0.909729	-0.37865	0.704948	1
PN004629	8.97888	-0.135845	0.544239	-0.249605	0.802893	1
PN004630	56.3588	0.00511862	0.264012	0.0193878	0.984532	1
PN004631	183.784	-0.415464	0.431885	-0.961979	0.33606	1
PN004632	6.97004	-0.091367	0.58732	-0.155566	0.876375	1
PN004633	2.04245	0.263803	1.32277	0.199432	0.841925	1
PN004634	0.92821	0.881794	2.0013	0.440611	0.659495	1
PN004635	131.4	-0.281011	0.267848	-1.04914	0.294111	1
PN004637	55.3943	-0.0518204	0.217167	-0.23862	0.8114	1
PN004638	196.558	0.148505	0.19588	0.758144	0.448365	1
PN004639	26.7573	0.13273	0.317134	0.418529	0.675561	1
PN004640	6.96477	-0.309478	0.616744	-0.501794	0.615813	1
PN004641	4.94011	0.644628	0.857379	0.751859	0.452136	1
PN004642	30.4482	0.0588284	0.284814	0.20655	0.836361	1
PN004643	3.4034	0.118596	0.807137	0.146934	0.883184	1
PN004644	17.9821	-0.248868	0.420528	-0.591799	0.553985	1
PN004645	19.0323	0.0813536	0.354467	0.22951	0.818473	1
PN004646	10.8158	0.111225	0.467707	0.237809	0.812029	1
PN004647	24.4338	0.180987	0.339151	0.533648	0.593585	1
PN004648	192.252	-0.00403575	0.136494	-0.0295673	0.976412	1
PN004649	26.7048	0.0872755	0.307754	0.283588	0.776726	1
PN004650	3.22826	-0.0202128	0.82417	-0.024525	0.980434	1
PN004651	23.0869	-0.53105	0.436674	-1.21613	0.223937	1
PN004652	35.0064	-0.409237	0.373018	-1.0971	0.2726	1
PN004653	109.715	0.0128938	0.16529	0.0780074	0.937822	1
PN004654	10.6353	-0.414736	0.787413	-0.526707	0.598397	1
PN004655	13.4718	-0.208968	0.452804	-0.461498	0.644442	1
PN004656	13.4882	-0.290264	0.464916	-0.624336	0.532407	1
PN004657	2.99426	-0.382805	0.918918	-0.416583	0.676984	1
PN004658	24.1505	-0.154965	0.483983	-0.320187	0.748827	1
PN004659	22.6649	-0.125552	0.351435	-0.357256	0.7209	1
PN004660	6.61547	-0.0167995	0.585383	-0.0286983	0.977105	1
PN004661	0.827413	-0.590205	1.84533	-0.319837	0.749092	1
PN004662	7.85184	0.0985035	0.531199	0.185436	0.852887	1
PN004663	1.2564	-0.438394	1.42784	-0.307033	0.758818	1
PN004664	7.12748	-0.0183095	0.56204	-0.0325769	0.974012	1
PN004665	13.3288	-0.0537977	0.420844	-0.127833	0.898281	1
PN004666	10.2989	-0.115555	0.498841	-0.231648	0.816812	1
PN004667	8.95179	-0.0702857	0.513932	-0.136761	0.89122	1
PN004668	0.0866075	0	4.40736	0	1	1
PN004669	2.99216	0.147698	0.887536	0.166413	0.867832	1
PN004675	31.3977	-0.302005	0.470159	-0.642346	0.520649	1
PN004676	1.08714	0.974804	1.56487	0.622929	0.533331	1
PN004677	5.40275	-0.298645	0.670985	-0.445085	0.656258	1
PN004680	1.07446	-0.999705	1.65807	-0.602932	0.546554	1
PN004681	1.15982	-0.996721	1.80183	-0.553171	0.580146	1
PN004682	0.0859851	0	4.40736	0	1	1
PN004685	6.25156	-0.270811	0.667426	-0.405754	0.684923	1
PN004687	2.99858	-0.019246	0.972771	-0.0197847	0.984215	1
PN004688	18.7772	-0.0673816	0.359496	-0.187434	0.851321	1
PN004689	0.251582	-1.87832	4.36764	-0.430054	0.667156	1
PN004690	9.10873	0.129809	0.521018	0.249145	0.803249	1
PN004691	11.7825	0.0621177	0.467531	0.132863	0.894302	1
PN004696	28.339	0.201999	0.301364	0.670283	0.502677	1
PN004697	1.63736	0.319491	1.35652	0.235522	0.813803	1
PN004699	62.0074	0.0210693	0.206423	0.102069	0.918702	1
PN004700	12.7728	-0.48816	0.546622	-0.893048	0.371831	1
PN004701	4.34228	-0.555402	0.810989	-0.684845	0.493442	1
PN004702	27.0065	-0.313539	0.345512	-0.907462	0.364162	1
PN004703	11.6959	0.135301	0.477285	0.28348	0.776809	1
PN004704	16.5501	0.150234	0.423584	0.354674	0.722834	1
PN004705	61.9836	0.0972456	0.281294	0.345709	0.729562	1
PN004706	1.68519	-0.770055	1.39984	-0.550104	0.582248	1
PN004707	12.7298	0.0911866	0.423542	0.215296	0.829537	1
PN004709	5.08507	-1.85424	1.16343	-1.59377	0.110987	1
PN004710	39.2534	-0.409239	0.462473	-0.884892	0.376215	1
PN004711	10.3941	0.118765	0.479649	0.247608	0.804438	1
PN004712	89.1976	-0.017726	0.186215	-0.0951913	0.924163	1
PN004713	34.7052	0.233835	0.308528	0.757905	0.448508	1
PN004714	13.0513	0.406986	0.53674	0.758255	0.448298	1
PN004715	67.705	0.283185	0.322093	0.879201	0.379292	1
PN004716	8.78013	0.0359844	0.519713	0.0692389	0.944799	1
PN004717	569.425	-0.0576917	0.107858	-0.534886	0.592729	1
PN004718	0.894084	0.409617	1.69312	0.24193	0.808834	1
PN004720	15.3654	0.211628	0.404555	0.523114	0.600895	1
PN004721	1.40012	-1.00888	1.31569	-0.766806	0.443197	1
PN004722	17.3092	0.287396	0.528963	0.543321	0.586909	1
PN004723	16.1694	0.120188	0.430216	0.279367	0.779964	1
PN004724	1.08227	1.88387	1.79289	1.05074	0.293377	1
PN004725	28.2975	-0.207112	0.698696	-0.296427	0.766904	1
PN004726	21.7368	-0.785338	0.612754	-1.28165	0.199964	1
PN004728	3.07514	0.394179	0.941026	0.418882	0.675303	1
PN004729	2.81621	0.401268	1.18115	0.339726	0.734063	1
PN004730	19.2209	-0.319908	0.418375	-0.764645	0.444483	1
PN004731	47.7338	-0.179325	0.25735	-0.696814	0.485919	1
PN004733	170.393	-0.0618603	0.16478	-0.375411	0.707354	1
PN004734	200.454	-0.1175	0.162369	-0.723657	0.469277	1
PN004735	5.1463	0.0682907	0.675983	0.101024	0.919531	1
PN004736	35.7736	0.216084	0.28987	0.745451	0.455999	1
PN004737	1.15917	-0.338959	1.32226	-0.256349	0.797682	1
PN004738	1.80943	-0.01852	1.06192	-0.01744	0.986086	1
PN004739	16.073	-0.622156	0.456474	-1.36296	0.172895	1
PN004741	0.40945	-0.017715	2.76222	-0.0064133	0.994883	1
PN004742	11.6266	-0.139771	0.513434	-0.272227	0.785447	1
PN004743	10.1815	-0.0637958	0.47791	-0.133489	0.893807	1
PN004745	127.302	0.105512	0.276594	0.38147	0.702855	1
PN004746	4.04203	0.333754	0.75228	0.443657	0.65729	1
PN004747	22.6796	-0.107188	0.352017	-0.304496	0.76075	1
PN004748	10.9206	0.0256624	0.453169	0.0566288	0.954841	1
PN004749	1.17262	-1.04004	1.62694	-0.639262	0.522653	1
PN004750	19.6667	0.0781255	0.350973	0.222597	0.823849	1
PN004751	10.5205	-0.210724	0.493599	-0.426914	0.669442	1
PN004752	3.07182	-0.759766	0.950846	-0.799042	0.424266	1
PN004753	119.984	-0.59319	0.383618	-1.5463	0.122031	1
PN004755	15.6042	0.0744158	0.403446	0.184451	0.85366	1
PN004756	10.5779	-0.0162588	0.46548	-0.0349291	0.972136	1
PN004757	9.24866	0.126444	0.497469	0.254175	0.799361	1
PN004758	2.77403	0.283902	1.05379	0.269409	0.787615	1
PN004759	8.87098	0.180615	0.572506	0.315482	0.752395	1
PN004760	89.818	-0.021523	0.184434	-0.116697	0.9071	1
PN004761	21.0721	-0.115563	0.450064	-0.25677	0.797357	1
PN004762	0.171287	-0.979491	4.40736	-0.22224	0.824127	1
PN004763	10.8952	0.0698951	0.470148	0.148666	0.881817	1
PN004764	55.9984	0.0931729	0.332923	0.279863	0.779583	1
PN004768	24.0369	0.0210788	0.324287	0.0650005	0.948174	1
PN004769	22.0041	-0.358357	0.377416	-0.949502	0.342365	1
PN004770	3.60046	0.934679	1.04462	0.894751	0.37092	1
PN004771	12.982	0.223168	0.432412	0.516101	0.605784	1
PN004772	29.3363	0.121112	0.330287	0.366688	0.713852	1
PN004773	12.9438	0.159702	0.433155	0.368694	0.712356	1
PN004774	0.979297	0.328274	1.88714	0.173954	0.861902	1
PN004776	66.2843	-0.744605	0.457538	-1.62742	0.103649	1
PN004779	0.571633	0.875183	2.13678	0.40958	0.682114	1
PN004780	14.3809	0.170382	0.495175	0.344084	0.730783	1
PN004781	0.656094	0.723409	3.58432	0.201826	0.840053	1
PN004782	0.56822	0.999231	2.08995	0.478111	0.632571	1
PN004783	1.79179	1.11552	1.27025	0.878187	0.379842	1
PN004784	19.7394	-0.118312	0.360456	-0.328229	0.742738	1
PN004785	19.9318	0.118618	0.344319	0.3445	0.73047	1
PN004786	1.50723	-1.02172	1.31287	-0.778236	0.43643	1
PN004787	9.78166	-0.164048	0.488504	-0.335817	0.737009	1
PN004788	37.9327	-0.301226	0.379089	-0.794605	0.426843	1
PN004790	49.7495	0.0379171	0.275198	0.137781	0.890414	1
PN004791	19.0615	0.0545599	0.368359	0.148116	0.882251	1
PN004792	6.30152	-0.0175555	0.608314	-0.0288593	0.976977	1
PN004794	3.61702	0.229344	0.821364	0.279224	0.780073	1
PN004795	18.811	-0.120678	0.374146	-0.322543	0.747042	1
PN004796	22.214	-0.128294	0.331508	-0.387003	0.698754	1
PN004797	68.7238	0.0903265	0.20126	0.448805	0.653572	1
PN004798	1.9651	0.887076	1.08356	0.81867	0.412975	1
PN004799	0.490073	-0.0177159	2.41151	-0.00734638	0.994138	1
PN004801	1743.33	0.197127	0.189546	1.03999	0.298343	1
PN004802	27.36	0.147705	0.299605	0.493001	0.622012	1
PN004803	89.7493	0.0618757	0.187773	0.329525	0.741759	1
PN004805	47.3855	-0.0583378	0.25432	-0.229387	0.818568	1
PN004806	21.0631	-0.164112	0.414043	-0.396363	0.691837	1
[truncated: 80,311 more rows]

## Sheet: TableS10
Table S10. List of all metabolites identified in P. notoginseng
[truncated: 1,213 more rows]

[truncated: 4 more sheets: Table S11, Table S12, Table S13, Table S14]
